# Supplementary material for: Immune-Stromal Score Signature: Novel Prognostic Tool of the Tumor Microenvironment in Lung Adenocarcinoma
Source: Front Oncol. 2020 Sep 23;10:541330. doi: 10.3389/fonc.2020.541330 (PMC7538811; doi:10.3389/fonc.2020.541330)
Supplement: Supplementary Table 1 — Immune-Stromal score of lung adenocarcinoma. [file Table_1.XLS]

## Sheet: 免疫评分
ID	StromalScore	ImmuneScore	ESTIMATEScore
TCGA-50-5935-01A-11R-1755-07	195.056	1522.23	1717.29
TCGA-99-8025-01A-11R-2241-07	125.297	693.352	818.65
TCGA-55-8301-01A-11R-2287-07	812.974	2629.31	3442.29
TCGA-78-7150-01A-21R-2039-07	82.593	134.025	216.618
TCGA-75-7027-01A-11R-1949-07	419.257	484.202	903.459
TCGA-97-8172-01A-11R-2287-07	933.405	2217.51	3150.91
TCGA-55-8206-01A-11R-2241-07	471.681	2335.36	2807.04
TCGA-MP-A4TI-01A-21R-A24X-07	1267.94	3002.73	4270.67
TCGA-73-4670-01A-01R-1206-07	141.459	704.239	845.698
TCGA-38-4631-01A-01R-1755-07	-528.694	919.783	391.089
TCGA-NJ-A55R-01A-11R-A262-07	-359.32	330.357	-28.963
TCGA-50-5939-01A-11R-1628-07	591.501	1830.83	2422.33
TCGA-49-AARO-01A-12R-A41B-07	746.514	2298.86	3045.37
TCGA-97-7546-01A-11R-2039-07	819.514	1822.91	2642.42
TCGA-86-6562-01A-11R-1755-07	849.356	1112.11	1961.46
TCGA-95-7947-01A-11R-2187-07	-705.472	1221.77	516.301
TCGA-97-A4LX-01A-11R-A24X-07	1175.73	2777.39	3953.12
TCGA-05-4415-01A-22R-1858-07	-940.25	613.444	-326.806
TCGA-86-8280-01A-11R-2287-07	793.75	2181.77	2975.52
TCGA-44-7669-01A-21R-2066-07	-58.5485	1312.27	1253.72
TCGA-55-8299-01A-11R-2287-07	1381.66	2570.97	3952.63
TCGA-38-A44F-01A-11R-A24H-07	627.746	2428.29	3056.03
TCGA-38-7271-01A-11R-2039-07	1290.98	3025.4	4316.38
TCGA-44-2662-01B-02R-A277-07	1313.17	1695.49	3008.66
TCGA-05-5429-01A-01R-1628-07	-214.683	589.505	374.822
TCGA-99-AA5R-01A-11R-A39D-07	1028.89	2810.32	3839.21
TCGA-55-6984-01A-11R-1949-07	-772.412	939.284	166.872
TCGA-55-7816-01A-11R-2170-07	1614.38	2184.9	3799.27
TCGA-55-A48X-01A-11R-A24H-07	227.686	2070.5	2298.19
TCGA-44-A4SS-01A-11R-A24X-07	591.731	2167.55	2759.28
TCGA-05-5425-01A-02R-1628-07	418.828	2311.93	2730.76
TCGA-44-2668-01A-01R-0946-07	1107.01	2320.89	3427.9
TCGA-55-6981-01A-11R-1949-07	-24.1192	961.855	937.736
TCGA-55-A494-01A-11R-A24X-07	-1237.39	-659.136	-1896.53
TCGA-50-6592-01A-11R-1755-07	431.427	1959.06	2390.49
TCGA-95-8039-01A-11R-2241-07	127.509	1967.81	2095.32
TCGA-50-8459-01A-11R-2326-07	1827.77	2426.33	4254.1
TCGA-55-8507-01A-11R-2403-07	-194.867	820.141	625.274
TCGA-86-8671-01A-11R-2403-07	1467.87	3241.23	4709.09
TCGA-49-4488-01A-01R-1755-07	-245.661	1572.75	1327.09
TCGA-62-A470-01A-11R-A24H-07	-545.256	636.468	91.212
TCGA-05-4432-01A-01R-1206-07	-23.6748	1470.83	1447.15
TCGA-44-2668-01A-01R-A278-07	1009.11	2106.03	3115.13
TCGA-97-A4M1-01A-11R-A24X-07	104.664	1687.65	1792.32
TCGA-97-8176-01A-11R-2403-07	-265.313	1072.31	806.993
TCGA-55-6975-01A-11R-1949-07	951.105	861.282	1812.39
TCGA-35-4122-01A-01R-1107-07	906.943	2569.72	3476.66
TCGA-05-4244-01A-01R-1107-07	-298.887	1449.18	1150.29
TCGA-NJ-A7XG-01A-12R-A39D-07	-1581.76	145.749	-1436.01
TCGA-05-4384-01A-01R-1755-07	115.093	1328.83	1443.92
TCGA-62-8397-01A-11R-2326-07	-72.5347	1406.88	1334.34
TCGA-64-1678-01A-01R-0946-07	-849.651	14.3329	-835.318
TCGA-91-8499-01A-11R-2403-07	-310.302	1154.23	843.929
TCGA-78-8662-01A-11R-2403-07	-823.905	-0.274392	-824.179
TCGA-S2-AA1A-01A-12R-A39D-07	827.2	2477.74	3304.94
TCGA-44-6776-01A-11R-1858-07	-672.67	221.454	-451.216
TCGA-55-A491-01A-11R-A24H-07	242.98	1668.4	1911.38
TCGA-86-8674-01A-21R-2403-07	-914.761	-117.197	-1031.96
TCGA-44-3918-01A-01R-A278-07	1374.61	2234.15	3608.76
TCGA-78-7536-01A-11R-2066-07	-401.443	1153.69	752.249
TCGA-78-7159-01A-11R-2039-07	58.8321	786.384	845.216
TCGA-95-7039-01A-11R-1949-07	142.535	891.931	1034.47
TCGA-35-4123-01A-01R-1107-07	840.366	2507.18	3347.55
TCGA-93-A4JQ-01A-11R-A24X-07	954.309	2334.85	3289.16
TCGA-50-6590-01A-12R-1858-07	459.687	2258.05	2717.74
TCGA-MP-A5C7-01A-11R-A262-07	-1037.33	-78.2467	-1115.57
TCGA-67-6216-01A-11R-1755-07	-162.302	1847.68	1685.38
TCGA-50-5936-01A-11R-1628-07	322.038	1119.56	1441.6
TCGA-MP-A4SV-01A-11R-A24X-07	98.0465	1745.61	1843.65
TCGA-80-5611-01A-01R-1628-07	-200.614	2031.96	1831.34
TCGA-69-7979-01A-11R-2187-07	-63.2337	335.596	272.363
TCGA-38-4628-01A-01R-1206-07	489.401	1159.67	1649.07
TCGA-53-7624-01A-11R-2066-07	-872.963	654.902	-218.061
TCGA-44-2665-01A-01R-0946-07	1560.75	1792.9	3353.65
TCGA-J2-8192-01A-11R-2241-07	1602.6	2076.37	3678.97
TCGA-49-4514-01A-21R-1858-07	-593.722	1336.73	743.007
TCGA-55-7994-01A-11R-2187-07	-254.727	2216.84	1962.11
TCGA-44-2666-01A-01R-0946-07	-535.001	685.202	150.202
TCGA-44-8119-01A-11R-2241-07	1003.15	1336.47	2339.62
TCGA-44-A47A-01A-21R-A24H-07	-58.3364	1895.53	1837.2
TCGA-38-4630-01A-01R-1206-07	-318.719	232.663	-86.0563
TCGA-64-5778-01A-01R-1628-07	-270.244	2345.53	2075.29
TCGA-44-6775-01C-02R-A277-07	1139.38	1532.19	2671.58
TCGA-86-A4P8-01A-11R-A24X-07	1060.61	2994.92	4055.53
TCGA-64-1679-01A-21R-2066-07	1172.24	1357.66	2529.9
TCGA-55-8085-01A-11R-2241-07	-75.7915	1917.71	1841.91
TCGA-55-A490-01A-11R-A466-07	324.122	1186.56	1510.68
TCGA-55-A4DG-01A-11R-A24H-07	-390.211	1440.36	1050.15
TCGA-55-8087-01A-11R-2241-07	-199.603	842.625	643.022
TCGA-49-4494-01A-01R-1206-07	-158.404	1456.58	1298.17
TCGA-55-A48Y-01A-11R-A24H-07	647.79	1041.87	1689.65
TCGA-97-7937-01A-11R-2170-07	-182.423	415.237	232.814
TCGA-55-A4DF-01A-11R-A24H-07	-336.796	1803.05	1466.25
TCGA-64-1680-01A-02R-0946-07	-677.163	758.616	81.4533
TCGA-91-6836-01A-21R-1858-07	-842.585	565.107	-277.478
TCGA-44-5644-01A-21R-2039-07	-1092.68	-105.006	-1197.69
TCGA-55-5899-01A-11R-1628-07	352.136	1198.95	1551.08
TCGA-44-6778-01A-11R-1858-07	788.907	2954.93	3743.83
TCGA-78-7220-01A-11R-2039-07	-700.031	87.3015	-612.729
TCGA-50-5068-01A-01R-1628-07	756.7	2499.56	3256.26
TCGA-55-6712-01A-11R-1858-07	464.439	2257.32	2721.76
TCGA-44-6146-01A-11R-A278-07	-978.976	47.9583	-931.017
TCGA-55-8205-01A-11R-2241-07	761.381	2695.64	3457.02
TCGA-55-8508-01A-11R-2403-07	11.2257	1286.99	1298.21
TCGA-MP-A4T6-01A-32R-A262-07	-1015.36	1417.54	402.173
TCGA-86-8076-01A-31R-2241-07	289.391	2418.46	2707.85
TCGA-93-7348-01A-21R-2039-07	587.617	1328.21	1915.83
TCGA-44-2666-01A-01R-A278-07	-532.666	383.819	-148.847
TCGA-MP-A4TA-01A-21R-A24X-07	-286.626	1202.93	916.307
TCGA-93-A4JP-01A-11R-A24X-07	492.34	1658.4	2150.74
TCGA-67-3772-01A-01R-0946-07	978.087	1749.74	2727.83
TCGA-50-5066-02A-11R-2090-07	31.3752	986.703	1018.08
TCGA-55-8512-01A-11R-2403-07	-468.054	825.112	357.057
TCGA-83-5908-01A-21R-2287-07	360.63	2400.93	2761.56
TCGA-49-6744-01A-11R-1858-07	1212.5	2452.98	3665.48
TCGA-55-6642-01A-11R-1858-07	1393.92	1607.08	3001
TCGA-50-5051-01A-21R-1858-07	-601.466	331.041	-270.425
TCGA-73-4675-01A-01R-1206-07	319.068	922.305	1241.37
TCGA-44-3918-01B-02R-A277-07	1082.34	2033.18	3115.52
TCGA-67-3770-01A-01R-0946-07	114.737	1781.84	1896.58
TCGA-49-4505-01A-01R-1206-07	616.812	2139.49	2756.3
TCGA-L9-A743-01A-43R-A39D-07	760.687	2506.18	3266.87
TCGA-86-8358-01A-11R-2326-07	-502.417	425.527	-76.8895
TCGA-62-A471-01A-12R-A24H-07	-1296.29	353.026	-943.268
TCGA-MP-A4TJ-01A-51R-A262-07	986.362	2988.15	3974.51
TCGA-78-7145-01A-11R-2039-07	163.064	944.099	1107.16
TCGA-67-6215-01A-11R-1755-07	-664.138	1155.81	491.671
TCGA-L9-A50W-01A-12R-A39D-07	-286.782	1245.76	958.978
TCGA-75-7031-01A-11R-1949-07	-425.406	1471.38	1045.97
TCGA-55-8208-01A-11R-2241-07	1303.04	2920.41	4223.44
TCGA-05-4389-01A-01R-1206-07	-163.711	2022.84	1859.13
TCGA-44-4112-01A-01R-1107-07	740.236	1228.86	1969.1
TCGA-55-7914-01A-11R-2170-07	-28.9209	1328.85	1299.93
TCGA-05-4250-01A-01R-1107-07	472.501	1778.33	2250.84
TCGA-95-7043-01A-11R-1949-07	-507.079	-106.077	-613.156
TCGA-95-7562-01A-11R-2241-07	66.9809	1251.17	1318.15
TCGA-MP-A4SW-01A-21R-A24X-07	87.9612	1833.84	1921.8
TCGA-55-8614-01A-11R-2403-07	135.811	842.87	978.681
TCGA-50-5931-01A-11R-1755-07	-501.117	-216.619	-717.736
TCGA-64-5775-01A-01R-1628-07	-11.2333	888.499	877.266
TCGA-05-4249-01A-01R-1107-07	214.67	1546.59	1761.25
TCGA-44-2656-01A-02R-0946-07	876.492	2648.78	3525.27
TCGA-55-7281-01A-11R-2039-07	786.115	2097.75	2883.86
TCGA-O1-A52J-01A-11R-A262-07	-154.87	1773.09	1618.22
TCGA-97-7938-01A-11R-2170-07	97.0233	919.492	1016.51
TCGA-69-7980-01A-11R-2187-07	288.039	1653.23	1941.27
TCGA-44-2657-01A-01R-1107-07	826.766	2816.91	3643.67
TCGA-91-6847-01A-11R-1949-07	-1783.99	-494.07	-2278.06
TCGA-97-7554-01A-11R-2039-07	1132.44	1404.54	2536.98
TCGA-05-4402-01A-01R-1206-07	398.19	1413.05	1811.24
TCGA-44-5645-01B-04R-A277-07	622.255	1529.14	2151.39
TCGA-44-6145-01A-11R-1755-07	831.074	2400.09	3231.16
TCGA-50-5933-01A-11R-1755-07	1490.16	1889.18	3379.34
TCGA-05-4382-01A-01R-1206-07	1306.39	2091.84	3398.24
TCGA-44-3918-01A-01R-1107-07	1227.88	2686.3	3914.18
TCGA-95-7567-01A-11R-2066-07	203.303	1297.13	1500.44
TCGA-05-4427-01A-21R-1858-07	201.53	1355.56	1557.09
TCGA-55-8094-01A-11R-2241-07	-1782.28	-534.664	-2316.95
TCGA-44-A47B-01A-11R-A24H-07	-133.221	1361.22	1228
TCGA-L4-A4E5-01A-11R-A24X-07	-582.817	532.044	-50.7728
TCGA-55-7725-01A-11R-2170-07	-143.727	2092.41	1948.68
TCGA-75-6207-01A-11R-1755-07	-495.898	736.183	240.285
TCGA-44-7670-01A-11R-2066-07	-1010.44	272.676	-737.763
TCGA-L9-A5IP-01A-21R-A39D-07	-612.287	1021.46	409.175
TCGA-69-A59K-01A-11R-A262-07	-211.013	1357.73	1146.72
TCGA-44-6147-01A-11R-1755-07	707.077	1624.94	2332.01
TCGA-97-7552-01A-11R-2039-07	483.006	2794.51	3277.52
TCGA-NJ-A55A-01A-11R-A262-07	379.321	2024.88	2404.2
TCGA-69-7765-01A-11R-2170-07	1200.34	1668.64	2868.97
TCGA-97-8174-01A-11R-2287-07	810.211	1647.17	2457.38
TCGA-55-8090-01A-11R-2241-07	112.657	1296.83	1409.49
TCGA-55-7903-01A-11R-2170-07	-460.375	1447.72	987.35
TCGA-55-7570-01A-11R-2039-07	-731.335	-160.058	-891.393
TCGA-91-6831-01A-11R-1858-07	713.403	1281.58	1994.98
TCGA-55-8620-01A-11R-2403-07	-907.996	1086.73	178.737
TCGA-49-AARR-01A-11R-A41B-07	566.221	1922.8	2489.02
TCGA-50-7109-01A-11R-2039-07	200.866	1344.93	1545.79
TCGA-J2-A4AD-01A-11R-A24H-07	-342.925	156.796	-186.129
TCGA-64-1676-01A-01R-0946-07	740.309	2087.23	2827.54
TCGA-75-6205-01A-11R-1755-07	1362.34	2940.71	4303.05
TCGA-91-6835-01A-11R-1858-07	980.219	2883.05	3863.26
TCGA-49-6767-01A-11R-1858-07	-247.926	1625.89	1377.96
TCGA-97-7547-01A-11R-2039-07	187.993	1166.65	1354.65
TCGA-62-8402-01A-11R-2326-07	-637.052	1869.98	1232.93
TCGA-69-7761-01A-11R-2170-07	530.79	2390.9	2921.69
TCGA-55-8203-01A-11R-2241-07	105	1587.16	1692.16
TCGA-50-5930-01A-11R-1755-07	629.919	1732.56	2362.48
TCGA-49-AAQV-01A-11R-A39D-07	-498.319	1481.27	982.949
TCGA-55-7995-01A-11R-2187-07	58.1362	2467.04	2525.18
TCGA-62-A46R-01A-11R-A24H-07	97.5077	1790.16	1887.67
TCGA-MP-A4TC-01A-11R-A24X-07	1023.33	1726.01	2749.34
TCGA-97-8177-01A-11R-2287-07	1078.09	2163.89	3241.98
TCGA-71-6725-01A-11R-1858-07	-784.885	573.536	-211.349
TCGA-44-3917-01B-02R-A277-07	35.1151	1029.52	1064.63
TCGA-73-4676-01A-01R-1755-07	-16.3209	1033.06	1016.74
TCGA-86-8054-01A-11R-2241-07	-543.685	-42.8464	-586.531
TCGA-69-7764-01A-11R-2170-07	-275.651	896.635	620.984
TCGA-55-A48Z-01A-12R-A24X-07	654.139	1395.66	2049.8
TCGA-75-5146-01A-01R-1628-07	47.4022	1629.52	1676.92
TCGA-MP-A4T9-01A-11R-A24X-07	471.971	1642.02	2113.99
TCGA-67-3771-01A-01R-0946-07	409.989	1665.81	2075.8
TCGA-69-8254-01A-11R-2287-07	-354.895	1675.76	1320.87
TCGA-50-5066-01A-01R-1628-07	1088.29	2525.66	3613.96
TCGA-NJ-A4YG-01A-22R-A262-07	285.747	1587.63	1873.37
TCGA-55-8510-01A-11R-2403-07	729.538	2336.51	3066.05
TCGA-05-4433-01A-22R-1858-07	-155.566	2020.81	1865.24
TCGA-55-A493-01A-11R-A24H-07	208.518	2216.48	2425
TCGA-78-7156-01A-11R-2039-07	-691.745	287.339	-404.407
TCGA-44-3398-01A-01R-1107-07	1358.95	2297.24	3656.19
TCGA-44-7662-01A-11R-2066-07	1268.33	1634.42	2902.74
TCGA-55-7573-01A-11R-2039-07	274.715	1851.66	2126.38
TCGA-99-8028-01A-11R-2241-07	1408.08	3074.17	4482.24
TCGA-86-6851-01A-11R-1949-07	353.364	2757.02	3110.38
TCGA-MP-A4SY-01A-21R-A24X-07	608.488	948.469	1556.96
TCGA-50-5944-01A-11R-1755-07	796.873	1025.47	1822.34
TCGA-05-4417-01A-22R-1858-07	1425.29	2144.48	3569.77
TCGA-78-7166-01A-12R-2066-07	-902.863	795.14	-107.723
TCGA-05-5428-01A-01R-1628-07	353.578	1329.74	1683.32
TCGA-44-5643-01A-01R-1628-07	-988.727	1082.36	93.6301
TCGA-97-A4M7-01A-11R-A24X-07	488.602	2253.14	2741.74
TCGA-05-4426-01A-01R-1206-07	-341.178	1245.37	904.192
TCGA-55-8089-01A-11R-2241-07	651.849	2931.05	3582.9
TCGA-86-8073-01A-11R-2241-07	445.886	1102.5	1548.39
TCGA-44-6777-01A-11R-1858-07	2002.26	2665.13	4667.39
TCGA-44-2659-01A-01R-0946-07	764.174	1867.54	2631.71
TCGA-78-7143-01A-11R-2039-07	-685.489	1320.76	635.275
TCGA-53-7626-01A-12R-2066-07	809.559	2540.86	3350.42
TCGA-55-7726-01A-11R-2170-07	1111.7	1110.15	2221.85
TCGA-55-8619-01A-11R-2403-07	714.911	2646.35	3361.26
TCGA-91-A4BD-01A-11R-A24H-07	-488.737	1988.24	1499.5
TCGA-55-8207-01A-11R-2241-07	1072.82	1726.44	2799.26
TCGA-78-7158-01A-11R-2039-07	-637.584	555.871	-81.7128
TCGA-MP-A4T7-01A-11R-A24X-07	-527.538	1313.02	785.484
TCGA-44-7660-01A-11R-2066-07	-644.892	791.826	146.934
TCGA-95-7944-01A-11R-2187-07	170.681	2299.05	2469.73
TCGA-78-7539-01A-11R-2066-07	-106.011	2097.69	1991.68
TCGA-53-7813-01A-11R-2170-07	-851.768	933.866	82.0973
TCGA-91-6840-01A-11R-1949-07	-217.361	1255.95	1038.59
TCGA-75-7030-01A-11R-1949-07	1026.48	1765.05	2791.54
TCGA-NJ-A4YI-01A-11R-A262-07	164.566	1347.79	1512.35
TCGA-97-A4M0-01A-11R-A24X-07	-240.571	2088.34	1847.77
TCGA-95-7948-01A-11R-2187-07	-388.076	645.445	257.369
TCGA-55-6979-01A-11R-1949-07	1089.8	2807.69	3897.48
TCGA-55-7284-01B-11R-2241-07	430.547	1724.16	2154.71
TCGA-78-7542-01A-21R-2066-07	-1238	876.055	-361.945
TCGA-55-8514-01A-11R-2403-07	-321.194	1131.47	810.278
TCGA-49-6742-01A-11R-1858-07	-829.652	275.767	-553.885
TCGA-69-8255-01A-11R-2287-07	-820.39	1912.43	1092.04
TCGA-99-8032-01A-11R-2241-07	584.968	965.446	1550.41
TCGA-75-5126-01A-01R-1755-07	777.047	2546.58	3323.63
TCGA-49-AAR2-01A-11R-A39D-07	-642.445	1401.14	758.698
TCGA-97-A4M5-01A-11R-A24X-07	610.556	1729.96	2340.51
TCGA-55-7283-01A-11R-2039-07	-132.928	1372.01	1239.08
TCGA-97-A4M3-01A-11R-A24X-07	50.2363	432.617	482.853
TCGA-91-6848-01A-11R-1949-07	1062	2106.48	3168.48
TCGA-55-1596-01A-01R-0946-07	-577.915	738.701	160.786
TCGA-44-6146-01B-04R-A277-07	242.889	339.539	582.428
TCGA-97-A4M6-01A-11R-A24X-07	450.116	2258.33	2708.45
TCGA-67-6217-01A-11R-1755-07	199.786	1841	2040.78
TCGA-44-2656-01B-06R-A277-07	999.651	2091.69	3091.34
TCGA-05-4418-01A-01R-1206-07	99.4129	1808.63	1908.04
TCGA-55-7576-01A-11R-2066-07	345.291	1399.04	1744.33
TCGA-L9-A8F4-01A-11R-A39D-07	151.249	2081.36	2232.61
TCGA-L9-A443-01A-12R-A24H-07	289.098	1113.7	1402.8
TCGA-73-4677-01A-01R-1206-07	-227.36	1178.13	950.772
TCGA-50-6591-01A-11R-1755-07	-988.962	-936.191	-1925.15
TCGA-55-7815-01A-11R-2170-07	1018.01	1748.96	2766.96
TCGA-93-8067-01A-11R-2287-07	-527.987	630.389	102.402
TCGA-99-8033-01A-11R-2241-07	-166.008	1666.61	1500.6
TCGA-78-8660-01A-11R-2403-07	41.1034	2197.83	2238.94
TCGA-49-6743-01A-11R-1858-07	501.138	1261.77	1762.91
TCGA-49-6761-01A-31R-1949-07	-20.7323	1663.29	1642.56
TCGA-75-6212-01A-11R-1755-07	244.268	2013.75	2258.02
TCGA-78-8655-01A-11R-2403-07	215.34	1821.42	2036.76
TCGA-78-7535-01A-11R-2066-07	-24.6043	1676.66	1652.06
TCGA-55-6972-01A-11R-1949-07	-1753.8	-403.82	-2157.62
TCGA-75-5122-01A-01R-1755-07	722.299	3453.02	4175.31
TCGA-91-A4BC-01A-11R-A24H-07	1013.24	2633.89	3647.12
TCGA-38-6178-01A-11R-1755-07	440.298	942.996	1383.29
TCGA-78-8640-01A-11R-2403-07	-714.532	1145.44	430.903
TCGA-95-A4VK-01A-11R-A262-07	-407.575	1349.83	942.254
TCGA-49-4506-01A-01R-1206-07	-130.696	1843.46	1712.76
TCGA-69-7978-01A-11R-2187-07	1023.47	2691.44	3714.91
TCGA-86-8056-01A-11R-2241-07	74.9247	1389.36	1464.29
TCGA-44-6775-01A-11R-1858-07	1474.69	1933.22	3407.9
TCGA-44-2662-01A-01R-A278-07	762.181	1850.68	2612.86
TCGA-L9-A444-01A-21R-A24H-07	673.826	2732.78	3406.61
TCGA-49-4487-01A-21R-1858-07	676.531	2287.05	2963.58
TCGA-62-A46Y-01A-11R-A24H-07	-144.685	2045.04	1900.36
TCGA-55-8511-01A-11R-2403-07	691.414	1927.36	2618.77
TCGA-86-7953-01A-11R-2187-07	183.685	1860.6	2044.28
TCGA-J2-8194-01A-11R-2241-07	306.709	1199.38	1506.09
TCGA-62-8394-01A-11R-2326-07	-297.362	977.796	680.434
TCGA-49-4507-01A-01R-1206-07	-168.089	1986.14	1818.05
TCGA-86-8075-01A-11R-2241-07	1236.27	1391.5	2627.78
TCGA-49-4486-01A-01R-1206-07	-1290.06	211.668	-1078.39
TCGA-73-A9RS-01A-11R-A41B-07	-955.873	444.996	-510.878
TCGA-55-6986-01A-11R-1949-07	-218.994	1356.34	1137.34
TCGA-75-7025-01A-12R-1949-07	508.789	1815.26	2324.05
TCGA-38-4632-01A-01R-1755-07	324.333	2024.51	2348.84
TCGA-35-5375-01A-01R-1628-07	84.2907	1595.04	1679.33
TCGA-05-4396-01A-21R-1858-07	-572.45	305.523	-266.928
TCGA-44-7672-01A-11R-2066-07	1150.18	2537.68	3687.86
TCGA-50-6595-01A-12R-1858-07	1182.75	1688.49	2871.24
TCGA-75-5125-01A-01R-1755-07	395.639	2044.71	2440.35
TCGA-99-7458-01A-11R-2039-07	880.485	2144.28	3024.77
TCGA-49-AARN-01A-21R-A41B-07	-166.177	1203.25	1037.08
TCGA-97-7553-01A-21R-2039-07	939.24	2870.57	3809.81
TCGA-50-5941-01A-11R-1755-07	720.896	2610.44	3331.34
TCGA-64-1677-01A-01R-0946-07	-625.459	1473.23	847.774
TCGA-55-6983-01A-11R-1949-07	518.371	1913.29	2431.66
TCGA-49-4510-01A-01R-1206-07	-195.265	738.468	543.203
TCGA-05-4395-01A-01R-1206-07	-433.853	1327.87	894.017
TCGA-64-5779-01A-01R-1628-07	400.11	1321.93	1722.04
TCGA-50-6593-01A-11R-1755-07	903.292	1587.81	2491.1
TCGA-62-8395-01A-11R-2326-07	399.406	746.674	1146.08
TCGA-67-3773-01A-01R-0946-07	651.794	2094.25	2746.05
TCGA-86-A4P7-01A-11R-A24X-07	629.767	2094.18	2723.94
TCGA-86-8669-01A-11R-2403-07	-245.762	1369.38	1123.62
TCGA-44-4112-01B-06R-A277-07	973.83	1158.33	2132.16
TCGA-97-8171-01A-11R-2287-07	-1092.6	39.5004	-1053.1
TCGA-86-7713-01A-11R-2066-07	-979.931	-36.0693	-1016
TCGA-55-8204-01A-11R-2241-07	53.6961	1390.39	1444.08
TCGA-05-4405-01A-21R-1858-07	952.661	1308.58	2261.24
TCGA-55-8615-01A-11R-2403-07	-643.895	263.696	-380.199
TCGA-55-7728-01A-11R-2187-07	-98.7655	2761.4	2662.63
TCGA-95-8494-01A-11R-2326-07	-364.733	1368.36	1003.63
TCGA-69-7760-01A-11R-2170-07	-546.166	39.7547	-506.412
TCGA-44-2662-01A-01R-0946-07	895.388	2117.54	3012.92
TCGA-62-A46S-01A-11R-A24H-07	-289.646	1209.98	920.338
TCGA-69-8453-01A-12R-2326-07	591.272	2615.65	3206.93
TCGA-75-6203-01A-11R-1755-07	867.306	2621.07	3488.37
TCGA-44-6147-01A-11R-A278-07	710.067	1267.88	1977.95
TCGA-38-4629-01A-02R-1206-07	1049	2302.9	3351.9
TCGA-93-7347-01A-11R-2187-07	1006.65	2627.53	3634.18
TCGA-05-4434-01A-01R-1206-07	739.37	2364.64	3104.01
TCGA-91-6849-01A-11R-1949-07	144.792	1800.56	1945.35
TCGA-75-6211-01A-11R-1755-07	-42.3642	543.495	501.131
TCGA-62-A472-01A-11R-A24H-07	-487.729	1495.32	1007.59
TCGA-78-7149-01A-11R-2039-07	-84.6156	418.049	333.433
TCGA-55-A57B-01A-12R-A39D-07	380.876	1511.29	1892.17
TCGA-86-8074-01A-11R-2241-07	757.688	1439.06	2196.75
TCGA-55-7724-01A-11R-2170-07	806.798	2040.71	2847.51
TCGA-55-8506-01A-11R-2403-07	69.2147	1304.93	1374.14
TCGA-86-8359-01A-11R-2326-07	-145.085	1723.86	1578.77
TCGA-05-4397-01A-01R-1206-07	-531.732	964.019	432.286
TCGA-75-6214-01A-41R-1949-07	-962.295	351.461	-610.834
TCGA-78-7160-01A-11R-2039-07	722.438	2124.98	2847.41
TCGA-55-7913-01B-11R-2241-07	-1359.59	272.906	-1086.69
TCGA-55-7574-01A-11R-2039-07	1126.01	2486.95	3612.95
TCGA-L9-A7SV-01A-11R-A39D-07	-945.464	220.035	-725.428
TCGA-44-6779-01A-11R-1858-07	740.067	2366.6	3106.67
TCGA-NJ-A4YP-01A-11R-A262-07	844.844	1228.08	2072.93
TCGA-86-8281-01A-11R-2287-07	-201.191	745.349	544.158
TCGA-93-A4JO-01A-21R-A24X-07	465.001	2444.12	2909.12
TCGA-55-8092-01A-11R-2241-07	275.252	2048.64	2323.9
TCGA-55-1592-01A-01R-0946-07	74.5854	1218.15	1292.74
TCGA-44-7667-01A-31R-2066-07	-460.265	303.644	-156.622
TCGA-97-A4M2-01A-12R-A24X-07	456.84	2576.69	3033.53
TCGA-NJ-A4YF-01A-12R-A262-07	-672.074	417.944	-254.13
TCGA-55-1594-01A-01R-0946-07	-420.038	1005.97	585.927
TCGA-75-6206-01A-11R-1755-07	295.281	1113.76	1409.04
TCGA-67-3774-01A-01R-0946-07	208.052	1743.41	1951.46
TCGA-73-7499-01A-11R-2187-07	190.67	2160	2350.67
TCGA-55-8096-01A-11R-2241-07	1015.46	1704.44	2719.9
TCGA-49-AAR4-01A-12R-A41B-07	104.923	2402.13	2507.05
TCGA-55-6978-01A-11R-1949-07	1505.14	2619.29	4124.43
TCGA-55-7727-01A-11R-2170-07	-238.379	1585.87	1347.49
TCGA-55-6982-01A-11R-1949-07	978.897	1597.97	2576.87
TCGA-55-6985-01A-11R-1949-07	659.166	1960.09	2619.25
TCGA-MN-A4N4-01A-12R-A24X-07	657.231	1036.65	1693.88
TCGA-MN-A4N1-01A-11R-A24X-07	-563.472	263.146	-300.326
TCGA-44-7671-01A-11R-2066-07	172.104	288.977	461.081
TCGA-4B-A93V-01A-11R-A39D-07	-799.888	994.451	194.563
TCGA-55-7910-01A-11R-2170-07	-414.39	549.589	135.199
TCGA-78-7154-01A-11R-2039-07	-369.262	459.589	90.3278
TCGA-MP-A4TF-01A-11R-A262-07	-1110.01	768.485	-341.522
TCGA-62-A46O-01A-11R-A24H-07	-1577.86	-766.567	-2344.43
TCGA-64-5774-01A-01R-1628-07	-568.515	80.2684	-488.246
TCGA-55-A492-01A-11R-A24H-07	-550.853	732.132	181.279
TCGA-86-A4D0-01A-11R-A24H-07	-1041.3	372.669	-668.635
TCGA-MP-A4TK-01A-11R-A24X-07	1339.48	2007.21	3346.69
TCGA-44-6147-01B-06R-A277-07	1295.89	1697.3	2993.2
TCGA-91-8497-01A-11R-2403-07	582.073	2149.98	2732.05
TCGA-50-6594-01A-11R-1755-07	-147.59	903.941	756.352
TCGA-44-8117-01A-11R-2241-07	274.32	829.432	1103.75
TCGA-05-5423-01A-01R-1628-07	316.8	2257.6	2574.4
TCGA-62-8398-01A-11R-2326-07	-99.2173	1278.73	1179.51
TCGA-44-7659-01A-11R-2066-07	-450.737	1148.28	697.542
TCGA-44-6148-01A-11R-1755-07	511.126	1298.11	1809.24
TCGA-64-5815-01A-01R-1628-07	1559.52	1938.2	3497.72
TCGA-44-3917-01A-01R-A278-07	374.622	1364.9	1739.52
TCGA-55-6968-01A-11R-1949-07	-19.3083	1661.3	1642
TCGA-35-3615-01A-01R-0946-07	-146.147	985.063	838.916
TCGA-97-8552-01A-11R-2403-07	129.913	1949.87	2079.78
TCGA-44-2655-01A-01R-0946-07	-137.976	1456.2	1318.23
TCGA-50-6597-01A-11R-1858-07	-252.307	1705.33	1453.02
TCGA-50-8460-01A-11R-2326-07	320.245	2011.19	2331.44
TCGA-86-7955-01A-11R-2187-07	-1684.88	-495.469	-2180.35
TCGA-50-5055-01A-01R-1628-07	1387.12	2961.87	4348.99
TCGA-55-6980-01A-11R-1949-07	854.524	2089.75	2944.27
TCGA-50-5049-01A-01R-1628-07	1732.42	3107.11	4839.53
TCGA-44-A47G-01A-21R-A24H-07	931.342	2630.15	3561.5
TCGA-05-4390-01A-02R-1755-07	243.829	695.098	938.927
TCGA-91-8496-01A-11R-2403-07	215.214	2206.6	2421.81
TCGA-73-4658-01A-01R-1755-07	1448.25	2339.55	3787.8
TCGA-05-5715-01A-01R-1628-07	615.657	1401.97	2017.63
TCGA-69-7763-01A-11R-2170-07	770.687	1122.29	1892.98
TCGA-91-7771-01A-11R-2170-07	789.935	2203.39	2993.32
TCGA-05-4403-01A-01R-1206-07	289.685	1803.12	2092.81
TCGA-71-8520-01A-11R-2403-07	519.179	846.42	1365.6
TCGA-44-2666-01B-02R-A277-07	-171.054	151.254	-19.7993
TCGA-78-7155-01A-11R-2039-07	-1163.96	-164.318	-1328.28
TCGA-64-5781-01A-01R-1628-07	292.894	1830.68	2123.58
TCGA-J2-A4AG-01A-11R-A24H-07	510.339	1985.81	2496.15
TCGA-97-8547-01A-11R-2403-07	1021.7	1349.47	2371.17
TCGA-86-7954-01A-11R-2187-07	482.375	2238.27	2720.65
TCGA-78-8648-01A-11R-2403-07	2001.12	2910.47	4911.59
TCGA-38-4625-01A-01R-1206-07	68.4727	1578.4	1646.87
TCGA-49-AAR9-01A-21R-A41B-07	-854.338	15.2563	-839.082
TCGA-73-4659-01A-01R-1206-07	558.142	1194.31	1752.45
TCGA-86-8585-01A-11R-2403-07	23.1347	2172.21	2195.34
TCGA-78-7537-01A-11R-2066-07	113.328	823.168	936.495
TCGA-55-8097-01A-11R-2241-07	98.7863	1249.36	1348.15
TCGA-86-8673-01A-11R-2403-07	58.4147	1121.08	1179.49
TCGA-05-5420-01A-01R-1628-07	769.194	2921.66	3690.86
TCGA-MP-A4TH-01A-31R-A262-07	198.664	2282.4	2481.07
TCGA-L4-A4E6-01A-11R-A24H-07	1066.07	2753.8	3819.87
TCGA-50-5946-01A-11R-1755-07	-1004.94	-101.208	-1106.15
TCGA-44-2661-01A-01R-1107-07	1141.34	2923.61	4064.96
TCGA-55-7907-01A-11R-2170-07	359.515	1703.18	2062.69
TCGA-05-4398-01A-01R-1206-07	509.084	1994.88	2503.96
TCGA-78-7153-01A-11R-2039-07	-590.781	589.63	-1.15013
TCGA-78-7148-01A-11R-2039-07	-344.489	982.022	637.532
TCGA-44-2668-01B-02R-A277-07	912.721	2505.68	3418.4
TCGA-62-8399-01A-21R-2326-07	76.1918	716.565	792.756
TCGA-78-7633-01A-11R-2066-07	-465.843	135.411	-330.432
TCGA-55-8302-01A-11R-2326-07	-303.987	1364.09	1060.1
TCGA-62-A46P-01A-11R-A24H-07	-444.759	578.059	133.3
TCGA-MP-A4T4-01A-11R-A262-07	852.925	2463.32	3316.24
TCGA-78-7146-01A-11R-2039-07	-575.822	759.537	183.716
TCGA-50-5045-01A-01R-1628-07	1521.29	2717.32	4238.6
TCGA-86-A456-01A-11R-A24H-07	327.481	1777.7	2105.18
TCGA-49-6745-01A-11R-1858-07	792.17	2060.91	2853.08
TCGA-86-8668-01A-11R-2403-07	834.258	1646.71	2480.97
TCGA-50-5946-02A-11R-2090-07	1052.23	947.351	1999.58
TCGA-55-6971-01A-11R-1949-07	693.11	2705.36	3398.47
TCGA-86-A4JF-01A-11R-A24X-07	-202.301	1670.84	1468.54
TCGA-55-8616-01A-11R-2403-07	-207.93	876.449	668.519
TCGA-78-7540-01A-11R-2066-07	-711.176	959.334	248.158
TCGA-95-A4VP-01A-21R-A262-07	276.161	1645.22	1921.38
TCGA-55-6970-01A-11R-1949-07	92.8145	1720.97	1813.79
TCGA-44-3396-01A-01R-1206-07	1265.84	2379.51	3645.36
TCGA-50-5072-01A-21R-1858-07	19.191	667.85	687.041
TCGA-MP-A4T8-01A-11R-A24X-07	22.5732	264.411	286.984
TCGA-55-6987-01A-11R-1949-07	691.357	2978.86	3670.21
TCGA-44-6775-01A-11R-A278-07	1433.1	1734.89	3167.98
TCGA-44-6146-01A-11R-1755-07	-827.111	281.124	-545.987
TCGA-80-5608-01A-31R-1949-07	-659.026	914.229	255.202
TCGA-49-4512-01A-21R-1858-07	877.511	1438.96	2316.47
TCGA-44-A4SU-01A-11R-A24X-07	-101.286	1150.75	1049.46
TCGA-97-8175-01A-11R-2287-07	-129.187	1680.48	1551.29
TCGA-50-5942-01A-21R-1755-07	128.709	1071.45	1200.16
TCGA-78-7147-01A-11R-2039-07	-833.96	1010.18	176.217
TCGA-50-8457-01A-11R-2326-07	787.124	2252.85	3039.97
TCGA-78-7162-01A-21R-2066-07	404.103	1662.71	2066.82
TCGA-86-8278-01A-11R-2287-07	532.172	1339.39	1871.56
TCGA-73-4662-01A-01R-1206-07	209.521	1912.4	2121.92
TCGA-86-8055-01A-11R-2241-07	1327.18	1486.55	2813.73
TCGA-78-7161-01A-11R-2039-07	-311.897	1.15629	-310.741
TCGA-86-7711-01A-11R-2066-07	694.099	1691.84	2385.93
TCGA-49-4501-01A-01R-1206-07	570.555	1764.5	2335.05
TCGA-44-6774-01A-21R-1858-07	1952.82	1531.78	3484.59
TCGA-78-7152-01A-11R-2039-07	-58.4498	1555.3	1496.85
TCGA-64-1681-01A-11R-2066-07	306.516	1501.37	1807.89
TCGA-75-5147-01A-01R-1628-07	331.567	1736.81	2068.38
TCGA-38-4627-01A-01R-1206-07	2107.56	1977.43	4084.99
TCGA-44-5645-01A-01R-1628-07	349.614	2208.31	2557.92
TCGA-MP-A4TE-01A-22R-A466-07	-1105.03	-226.463	-1331.49
TCGA-44-8120-01A-11R-2241-07	560.825	1134.6	1695.42
TCGA-69-7974-01A-11R-2187-07	571.497	2079.71	2651.21
TCGA-86-8672-01A-21R-2403-07	570.671	1921.81	2492.48
TCGA-44-A479-01A-31R-A24H-07	1001.01	2617.11	3618.12
TCGA-73-4666-01A-01R-1206-07	94.1305	2296.22	2390.35
TCGA-69-7973-01A-11R-2187-07	-89.8396	449.451	359.612
TCGA-53-A4EZ-01A-12R-A24X-07	-961.454	399.194	-562.26
TCGA-05-4410-01A-21R-1858-07	41.108	2010.54	2051.65
TCGA-05-4420-01A-01R-1206-07	-210.534	424.935	214.401
TCGA-44-3919-01A-02R-1107-07	588.28	2187.1	2775.38
TCGA-05-4430-01A-02R-1206-07	1218.75	1865.89	3084.65
TCGA-97-8179-01A-11R-2287-07	5.46259	756.836	762.299
TCGA-93-A4JN-01A-11R-A24X-07	275.001	1314.79	1589.79
TCGA-05-4425-01A-01R-1755-07	600.193	2079.3	2679.49
TCGA-55-8621-01A-11R-2403-07	1106.31	2614.64	3720.95
TCGA-49-4490-01A-21R-1858-07	229.809	1018.89	1248.7
TCGA-55-7911-01A-11R-2170-07	-99.36	2165.32	2065.96
TCGA-05-4422-01A-01R-1206-07	-512.08	2003.03	1490.95
TCGA-78-7167-01A-11R-2066-07	-626.488	89.258	-537.23
TCGA-55-8513-01A-11R-2403-07	614.731	2258.36	2873.09
TCGA-38-4626-01A-01R-1206-07	1160	2316.82	3476.82
TCGA-91-6830-01A-11R-1949-07	819.911	1730.65	2550.56
TCGA-44-7661-01A-11R-2066-07	972.582	2175.45	3148.03
TCGA-73-4668-01A-01R-1206-07	137.178	687.557	824.736
TCGA-49-AAR3-01A-11R-A41B-07	752.508	2508.47	3260.98
TCGA-50-5932-01A-11R-1755-07	-525.558	486.226	-39.3319
TCGA-86-7714-01A-12R-2170-07	84.0344	1349.58	1433.61
TCGA-97-7941-01A-11R-2187-07	171.987	1306.13	1478.12
TCGA-95-A4VN-01A-11R-A262-07	299.721	2272.67	2572.39
TCGA-67-4679-01B-01R-1755-07	577.371	1700.36	2277.73
TCGA-05-4424-01A-22R-1858-07	657.068	1658.23	2315.3
TCGA-62-A46V-01A-11R-A24H-07	246.985	756.58	1003.57
TCGA-49-AAR0-01A-21R-A39D-07	28.7201	1822.86	1851.58
TCGA-44-2656-01A-02R-A278-07	919.603	2318.12	3237.72
TCGA-91-6828-01A-11R-1858-07	620.904	2115.91	2736.82
TCGA-73-7498-01A-12R-2187-07	379.042	1283.51	1662.55
TCGA-55-8505-01A-11R-2403-07	254.195	264.88	519.076
TCGA-86-8279-01A-11R-2287-07	346.867	611.549	958.416
TCGA-78-7163-01A-12R-2066-07	-1718.23	256.917	-1461.31
TCGA-80-5607-01A-31R-1949-07	-93.4406	1756.19	1662.75
TCGA-49-AARQ-01A-11R-A41B-07	-937.891	1246.29	308.399
TCGA-NJ-A55O-01A-11R-A262-07	-140.848	1438.64	1297.8
TCGA-50-5044-01A-21R-1858-07	303.522	1583.17	1886.7
TCGA-91-6829-01A-21R-1858-07	1179.83	800.825	1980.66
TCGA-69-8253-01A-11R-2287-07	-499.667	940.485	440.819
TCGA-J2-A4AE-01A-21R-A24H-07	-437.695	1655.8	1218.1
TCGA-50-6673-01A-11R-1949-07	387.761	1117.49	1505.25
TCGA-55-7227-01A-11R-2039-07	852.419	2072.96	2925.38
TCGA-MP-A4TD-01A-32R-A262-07	823.317	1395.47	2218.78
TCGA-44-5645-01A-01R-A278-07	231.089	1874.13	2105.22
TCGA-NJ-A4YQ-01A-11R-A262-07	48.8125	2509.95	2558.76
TCGA-MN-A4N5-01A-11R-A24X-07	-522.652	1488.12	965.471
TCGA-55-6543-01A-11R-1755-07	180.573	1487.02	1667.59
TCGA-49-AARE-01A-11R-A41B-07	-77.5521	1115.04	1037.48
TCGA-86-7701-01A-11R-2170-07	665.177	2117.65	2782.83
TCGA-55-8091-01A-11R-2241-07	1107.59	1934.43	3042.02
