# Supplementary material for: Immune-Stromal Score Signature: Novel Prognostic Tool of the Tumor Microenvironment in Lung Adenocarcinoma
Source: Front Oncol. 2020 Sep 23;10:541330. doi: 10.3389/fonc.2020.541330 (PMC7538811; doi:10.3389/fonc.2020.541330)
Supplement: Supplementary Table 2 — Differential IRGs estimated by immune score. [file Table_2.XLS]

## Sheet: ImmuneDiff
gene	conMean	treatMean	logFC	pValue	fdr
DKK4	4.58606	0.16418	-4.8039	0.00197604	0.00502918
AP006621.1	0.238003	0.117659	-1.01637	8.90282e-05	0.000319189
VTN	1.23806	9.06271	2.87186	3.84835e-06	1.81736e-05
RF00096	0.513581	0.158621	-1.69501	0.00548992	0.0122594
HOXC13-AS	0.47458	0.187647	-1.33863	1.00129e-05	4.33464e-05
SIRPA	7.95056	16.2191	1.02856	1.10962e-45	8.81705e-44
TLR10	0.63889	1.66946	1.38574	3.36696e-37	1.57108e-35
CCR7	1.7982	5.32734	1.56686	2.4681e-44	1.80426e-42
SPINK6	0.132976	0.302078	1.18376	0.00882802	0.0184687
IGKV1OR9-2	0.268366	0.818522	1.60882	6.61995e-12	7.0511e-11
IRF4	1.63001	3.97302	1.28535	1.03499e-26	2.76136e-25
IGLV8OR8-1	0.14515	0.420719	1.53531	1.8056e-06	8.9915e-06
CABYR	5.78866	2.32583	-1.31548	1.79896e-09	1.42275e-08
NKAIN1	0.612143	0.213818	-1.51749	0.000733755	0.00209859
KCNU1	0.232522	0.0956171	-1.28202	1.5166e-06	7.64637e-06
CCL18	41.1894	123.918	1.58905	4.94803e-30	1.5327e-28
LINC02384	0.249544	0.55686	1.15802	2.38203e-24	5.72811e-23
HLA-F	18.2156	37.9718	1.05975	4.4329e-38	2.17977e-36
PARAL1	0.417437	1.18981	1.5111	4.05854e-21	8.37327e-20
EYS	0.380169	0.153483	-1.30857	9.12174e-10	7.47846e-09
CEACAM8	0.148991	0.339325	1.18744	0.00109943	0.00300045
APOH	5.04718	11.3273	1.16625	0.0119077	0.0239474
CHRNB2	0.426417	0.182706	-1.22274	0.00316282	0.00757741
TRAV19	0.481802	1.45006	1.5896	7.17025e-42	4.4296e-40
AC010247.1	0.0982139	0.22734	1.21085	1.13213e-24	2.75569e-23
ANKRD18B	0.360574	0.159563	-1.17617	4.21992e-05	0.000162107
AC114489.1	0.4254	0.191421	-1.15207	0.000148079	0.000504196
FCRL1	0.236857	0.802387	1.76028	6.90464e-30	2.11784e-28
SNX18P7	0.336962	0.161003	-1.0655	0.000614645	0.00179443
MZB1	13.7083	28.9964	1.08083	8.41174e-14	1.06944e-12
PIK3R6	0.791763	1.65443	1.06319	3.71935e-42	2.3507e-40
APOC4-APOC2	0.0603593	0.173532	1.52355	8.49098e-26	2.1882e-24
KLRK1	0.150501	0.383977	1.35125	1.15559e-25	2.9469e-24
CD180	1.13517	2.65169	1.22401	1.22228e-41	7.48765e-40
TLR8	0.892946	2.92738	1.71297	1.32237e-53	2.43706e-51
TRBV5-4	0.313942	1.06859	1.76713	1.16209e-46	9.91662e-45
KRT83	0.583358	0.246553	-1.24248	0.00039303	0.00120435
MAFB	9.32331	19.4326	1.05957	4.21424e-43	2.87027e-41
AL031846.1	0.157725	0.515209	1.70774	1.65033e-44	1.22275e-42
UBASH3A	0.514926	1.53627	1.57699	1.38929e-52	2.16088e-50
CMKLR1	2.2219	5.82284	1.38993	2.78851e-48	2.79246e-46
LINC00973	0.895479	2.86416	1.67738	6.64283e-11	6.28219e-10
ICAM3	0.769548	1.95075	1.34195	3.50808e-46	2.82852e-44
IGHD3-16	0.715781	1.88404	1.39624	5.99474e-08	3.83632e-07
LGI3	0.735872	1.53446	1.0602	0.000162623	0.000548607
LRFN2	0.232114	0.0475661	-2.28682	0.000154506	0.000524127
AC245884.12	0.678853	1.46856	1.11323	2.30983e-07	1.35121e-06
IGHV1OR16-4	0.124422	0.358524	1.52683	1.71905e-06	8.57894e-06
IGHV3-16	0.172959	0.548871	1.66604	1.6367e-05	6.81108e-05
AL357143.1	0.0784317	0.165964	1.08136	1.40403e-12	1.60961e-11
IGLV3-13	0.436096	1.03229	1.24313	1.88485e-11	1.89531e-10
AC007991.4	0.317511	0.654727	1.04409	9.16272e-11	8.49673e-10
RAC2	18.2948	40.7175	1.15422	1.58448e-54	3.24759e-52
AC140479.1	0.212384	0.0939106	-1.17731	0.0256541	0.0461619
AC092903.1	0.468107	0.223727	-1.0651	0.00075135	0.00214444
VSTM1	0.155148	0.385158	1.3118	3.93983e-12	4.31806e-11
ITM2A	6.18528	12.4669	1.0112	3.85727e-34	1.4841e-32
HAMP	0.39352	0.886138	1.1711	6.57182e-18	1.10781e-16
AC010608.2	0.310093	0.125265	-1.30771	0.000160416	0.000541744
TRBV6-5	0.543398	1.66908	1.61897	2.46698e-50	3.00574e-48
BCL2A1	5.54784	14.4246	1.37853	3.59559e-48	3.55202e-46
STAP1	0.65344	1.66675	1.35091	2.24119e-35	9.27386e-34
AC015983.1	0.203674	0.0889898	-1.19455	6.91942e-07	3.734e-06
IGLC3	389.711	817.712	1.06919	7.7038e-12	8.14227e-11
PEAK3	0.214557	0.429602	1.00164	5.20552e-31	1.70646e-29
TRAV10	0.127011	0.418936	1.72177	6.84841e-33	2.47842e-31
NOS2	0.409524	0.927326	1.17913	0.0104038	0.0213
TRAC	8.64106	27.0349	1.64554	4.18532e-63	3.39957e-60
GAS2	1.37686	0.518326	-1.40945	0.0275154	0.0490005
LILRB2	1.6758	4.41714	1.39827	5.87587e-48	5.60277e-46
BFSP2	0.131969	0.265373	1.00782	5.2914e-18	8.98882e-17
H19	77.0374	9.90349	-2.95955	8.11715e-05	0.000293393
IGHVII-60-1	0.0785595	0.166711	1.0855	2.41862e-09	1.88028e-08
SOHLH1	0.254601	0.0753286	-1.75697	7.51327e-06	3.34226e-05
FCRL4	0.0687179	0.229011	1.73666	2.72761e-25	6.82868e-24
TRBV11-1	0.0644682	0.205581	1.67305	2.71035e-20	5.29774e-19
DCSTAMP	0.370026	1.06388	1.52364	2.96616e-29	8.83842e-28
SNX20	1.19265	3.32553	1.47942	3.33955e-71	1.4648e-67
SRGAP3-AS2	1.12406	2.42981	1.11212	1.11859e-05	4.79343e-05
GZMA	6.15484	21.6165	1.81234	4.71136e-48	4.57189e-46
Z95114.3	0.11261	0.238125	1.08039	3.41915e-29	1.01332e-27
LINC01807	0.510573	0.201335	-1.34252	0.00164916	0.00428425
NPC1L1	1.41886	0.6202	-1.19392	6.75266e-05	0.000247978
LINC02428	0.276965	0.098103	-1.49733	1.51701e-06	7.6464e-06
CD96	1.491	3.85868	1.37183	3.81455e-50	4.54656e-48
FCGR2B	1.48587	3.54827	1.25581	2.38907e-38	1.19622e-36
SCML2	0.702627	0.350076	-1.00509	0.000130704	0.000450348
HLA-DRA	683.788	1830.51	1.42063	2.94531e-55	6.52462e-53
TRAT1	0.435234	1.52839	1.81215	2.70998e-53	4.79295e-51
IGHV3OR16-13	1.94496	5.06626	1.38118	2.30634e-12	2.57537e-11
S100B	4.17633	11.1519	1.41698	5.37874e-26	1.39764e-24
PART1	0.241277	0.065278	-1.88602	5.92918e-05	0.000220769
TFEC	0.766616	2.23289	1.54234	1.81394e-57	5.16643e-55
SLC16A14	11.0604	4.83728	-1.19313	5.425e-10	4.58127e-09
LAG3	1.9213	4.27908	1.15522	3.27437e-28	9.30185e-27
RARRES1	11.0654	27.1367	1.29419	4.77502e-23	1.08071e-21
IGKV2OR2-1	0.55387	1.20065	1.1162	4.19082e-08	2.74355e-07
PAX5	0.391237	0.98169	1.32722	1.35452e-18	2.39952e-17
GPX2	110.086	44.1242	-1.31899	1.59491e-06	8.00046e-06
INPP5D	3.34157	6.71998	1.00793	6.35791e-39	3.312e-37
LILRB3	0.82848	1.77891	1.10246	1.19703e-40	6.90845e-39
AL162574.2	0.220467	0.0448825	-2.29633	0.0126383	0.0252065
IGHV3-47	1.49898	3.05183	1.02569	5.30251e-11	5.06707e-10
DQX1	0.687961	0.307969	-1.15954	0.00965781	0.0199649
LYZ	181.34	477.074	1.39551	7.97993e-40	4.38616e-38
CST7	7.66992	18.2334	1.2493	3.96706e-48	3.884e-46
AC245517.5	0.388686	1.0209	1.39317	4.5383e-14	5.91381e-13
AP003064.2	0.151038	0.449804	1.57439	9.35811e-12	9.80567e-11
LINC02293	0.342492	0.163534	-1.06648	5.8521e-07	3.20455e-06
IGLV3-32	0.231258	0.510328	1.14192	1.6444e-06	8.23668e-06
MCOLN2	1.1475	2.50078	1.12389	4.3374e-38	2.13761e-36
IGHV3-11	69.765	165.426	1.24561	1.68871e-14	2.27908e-13
CTSW	4.67015	9.42015	1.01228	1.20556e-31	4.08642e-30
MIR4420	0.325871	0.76786	1.23654	8.65913e-15	1.19662e-13
IL21R	0.782706	2.31315	1.56332	2.0714e-55	4.63549e-53
AL645608.2	0.231642	0.114276	-1.01937	0.022114	0.0406728
SIGLEC1	2.60563	6.29073	1.2716	3.7093e-32	1.29743e-30
PSMB9	14.2102	32.6969	1.20223	7.04597e-39	3.63589e-37
IGHV4-28	12.321	26.369	1.09772	4.03457e-12	4.41308e-11
TRBV6-6	0.281864	0.989366	1.81151	1.91092e-40	1.08853e-38
AREG	26.2486	53.1804	1.01865	1.08164e-07	6.67456e-07
BARX1-DT	0.552351	0.214046	-1.36767	4.9949e-05	0.00018903
IGKV1D-16	8.10292	26.1158	1.68841	6.58766e-12	7.02011e-11
TRBV14	0.192736	0.621013	1.68799	8.61188e-37	3.88615e-35
AC023421.1	6.95214	1.22231	-2.50785	0.0126952	0.0253026
SIGLEC10	1.90067	5.55984	1.54854	1.52306e-49	1.69554e-47
TIMD4	0.32406	0.878118	1.43815	9.52181e-23	2.13085e-21
GIMAP2	3.86262	8.44428	1.12839	5.24098e-50	6.04947e-48
CD101	0.71656	1.48639	1.05265	4.18812e-34	1.60858e-32
MIR3142HG	0.611081	1.24908	1.03143	4.91709e-20	9.45937e-19
GIMAP5	0.264181	0.707825	1.42187	2.56793e-47	2.33682e-45
IL1B	1.76573	4.42468	1.32531	1.32561e-23	3.08294e-22
AC025575.2	2.33641	1.15718	-1.01368	2.3859e-06	1.16511e-05
CD37	4.8719	13.4009	1.45977	3.12913e-59	1.22544e-56
ATOH7	0.156352	0.0716603	-1.12555	6.59213e-06	2.96966e-05
DLX6	0.462673	0.193304	-1.25912	0.0045023	0.0102972
AC079160.1	0.194929	0.0913821	-1.09297	0.00119814	0.0032356
TRAV22	0.165085	0.57054	1.78912	9.61985e-42	5.92621e-40
AL133371.2	0.865801	1.83325	1.0823	5.50566e-29	1.62339e-27
AC012174.1	0.369288	0.172148	-1.1011	0.00454703	0.0103854
CASS4	1.10092	2.24653	1.02899	1.99591e-32	7.06004e-31
LIVAR	0.286949	0.106272	-1.43303	0.0215645	0.0398024
LINC02418	1.22538	0.236486	-2.3734	0.00467727	0.0106441
TRAV6	0.145152	0.455687	1.65048	7.07239e-37	3.20464e-35
IGHV3-19	1.76646	4.06475	1.2023	2.26211e-11	2.2539e-10
NCF4	7.23041	15.0871	1.06116	3.46714e-47	3.10358e-45
OLR1	7.30854	16.8434	1.20452	9.30293e-33	3.35563e-31
RGS18	0.642702	1.65461	1.36427	5.15414e-50	5.98071e-48
AL606469.1	0.0734738	0.192557	1.38998	5.81631e-08	3.72954e-07
CD8A	2.46196	8.74499	1.82865	2.92409e-47	2.64992e-45
KBTBD8	0.517421	1.08945	1.07419	2.99713e-43	2.08006e-41
AC091806.1	0.335038	0.14041	-1.25468	0.0160807	0.0309384
GIMAP4	8.43062	21.376	1.34228	2.26966e-70	6.60476e-67
MIR8071-2	3.25668	8.47814	1.38035	5.11149e-19	9.33389e-18
MATK	0.707162	1.76602	1.32039	2.10967e-42	1.36481e-40
AC026369.3	0.449859	1.48481	1.72274	4.10604e-31	1.35209e-29
PTX3	0.954656	2.05608	1.10684	5.53955e-14	7.15898e-13
PTGDR	0.17405	0.392289	1.17242	7.29708e-32	2.48884e-30
NCR1	0.0966822	0.298831	1.62801	1.08852e-33	4.12304e-32
AC105118.1	1.56944	0.473154	-1.72987	0.00406214	0.00942617
SLC10A4	0.962163	0.43541	-1.14391	0.000878605	0.00246514
TEX45	0.415816	0.173903	-1.25766	2.2464e-11	2.24037e-10
CD3G	1.02065	2.83961	1.47621	8.16023e-53	1.32564e-50
UBE2U	0.0728484	0.160131	1.13629	0.000926776	0.00258261
LINC01827	0.090474	0.251732	1.47631	1.54893e-14	2.09559e-13
CRLF1	73.8521	21.8398	-1.75768	7.48616e-07	4.01808e-06
APBB1IP	3.32134	7.15714	1.10762	1.75092e-52	2.66662e-50
HIST1H2BPS2	0.231551	0.114503	-1.01595	0.000985835	0.00272812
AL021154.1	0.612485	0.298228	-1.03826	2.34978e-07	1.37275e-06
NCF2	9.87301	21.2258	1.10426	3.49959e-43	2.39842e-41
TNF	0.842791	1.99486	1.24304	1.34572e-20	2.67571e-19
AKR7A3	9.16614	3.60016	-1.34825	6.2708e-06	2.83439e-05
AC011284.1	0.231276	0.0908791	-1.34759	0.000281282	0.000895457
RGS1	17.3512	36.8777	1.08771	3.16341e-26	8.28873e-25
AC239584.1	0.115087	0.384947	1.74194	0.00144959	0.0038247
TMIGD2	0.25706	0.728731	1.50328	2.02018e-38	1.01849e-36
AC098935.2	0.150583	0.393505	1.38582	1.51483e-17	2.49038e-16
TRBV24-1	0.236426	0.704323	1.57485	3.02883e-36	1.31275e-34
AC005224.3	0.071556	0.146291	1.0317	2.10134e-11	2.10144e-10
GREB1	1.2528	0.622668	-1.00862	6.7292e-05	0.000247158
FCN3	3.16478	6.64317	1.06977	1.95865e-08	1.35122e-07
AC015911.8	0.769924	1.61299	1.06695	5.75537e-29	1.69424e-27
AC012485.2	0.583355	0.246112	-1.24506	0.000205845	0.000678446
FOXP3	1.4712	3.30507	1.16769	4.466e-40	2.49857e-38
TMIGD3	1.3221	2.73869	1.05066	2.36081e-30	7.42825e-29
AL161935.3	0.270363	0.645192	1.25483	2.00692e-26	5.29649e-25
IGHVIII-51-1	0.201179	0.457811	1.18627	3.94793e-09	2.98697e-08
SLC25A21	0.719147	0.282805	-1.34648	8.26994e-05	0.000298401
DLX5	1.15422	0.558059	-1.04843	0.018515	0.0349115
CASKIN1	0.292364	0.125352	-1.22177	8.93624e-17	1.40086e-15
TUBB4A	1.40548	0.675085	-1.05793	0.0278713	0.0495458
IGHV3-76	0.801477	1.83698	1.1966	5.05224e-11	4.83845e-10
MKRN9P	0.17996	0.0497716	-1.85428	0.000348605	0.00108305
FTH1P22	0.476648	1.55124	1.70243	5.72658e-47	5.00357e-45
COLEC11	1.25846	0.608639	-1.04801	0.0123598	0.0247185
PSTPIP1	1.12564	2.9925	1.4106	6.22263e-58	1.8954e-55
MIR4539	0.95109	2.59753	1.44949	7.40691e-10	6.14841e-09
TRBV5-6	0.351695	1.17069	1.73496	1.50066e-42	9.82415e-41
IGLV9-49	14.9657	62.0744	2.05234	1.17862e-10	1.07881e-09
IGLV3-21	178.213	422.166	1.24421	2.48045e-13	3.03734e-12
AC092198.1	0.225954	0.0593168	-1.92952	3.8838e-05	0.00015046
PLD4	0.587304	1.24457	1.08347	1.17043e-23	2.74238e-22
IGLV7-46	25.1371	52.0697	1.05063	2.66142e-09	2.0552e-08
NCF1B	0.457132	1.33772	1.54909	1.5042e-50	1.86377e-48
TLR4	2.44798	5.75656	1.23362	5.14108e-45	3.90135e-43
CCL14	0.282005	0.601094	1.09187	2.37229e-12	2.64632e-11
HSD11B1	2.67887	7.39288	1.46451	5.24073e-47	4.61584e-45
CPHL1P	0.198112	0.47201	1.2525	0.0148826	0.0289533
TRBV10-2	0.0982629	0.416068	2.0821	1.8363e-27	5.02142e-26
TRAV8-6	0.348587	1.10287	1.66168	9.16137e-52	1.27973e-49
VWA5B2	0.375713	0.107514	-1.80511	0.0196304	0.0367334
IGKV3OR2-5	0.220881	0.625589	1.50194	8.67028e-11	8.07765e-10
SLC29A4	7.35953	3.45186	-1.09224	1.21152e-07	7.40518e-07
BTG1P1	0.111288	0.245306	1.14028	2.22947e-16	3.41204e-15
IL18RAP	0.335535	0.894113	1.41399	4.6818e-36	2.00149e-34
OVCH1	0.0543627	0.115867	1.09178	2.65878e-08	1.79414e-07
IL22RA2	0.297916	0.868358	1.54338	4.90212e-24	1.16351e-22
LINC00426	0.337532	0.823519	1.28678	3.04811e-42	1.94326e-40
IGHV1-69D	75.5103	156.29	1.04948	1.0606e-09	8.63718e-09
FGL1	25.0412	11.3191	-1.14554	4.5067e-07	2.51045e-06
DEPDC7	1.934	0.848096	-1.18929	0.0136882	0.0269766
PPARGC1A	1.38544	0.553368	-1.32403	3.66349e-05	0.000142504
EVI2B	7.46473	19.4323	1.3803	1.26773e-65	1.98589e-62
AC027228.2	1.18901	0.453654	-1.3901	2.97979e-08	1.99541e-07
KLHDC7B	1.52363	3.53333	1.21351	9.97792e-20	1.89788e-18
ZBP1	0.788728	1.64758	1.06275	1.18838e-29	3.61476e-28
IGKV5-2	7.15058	18.4917	1.37075	1.10084e-10	1.01099e-09
FGR	3.70475	9.56235	1.36799	1.72906e-54	3.51111e-52
CD33	0.58651	1.49159	1.34662	1.52664e-52	2.34131e-50
AC010307.2	0.253736	0.121528	-1.06204	0.0141436	0.027727
IGLV8-61	39.9997	112.335	1.48974	1.08938e-11	1.13121e-10
IGHJ2	16.935	39.0839	1.20657	5.00471e-11	4.80133e-10
IGKV1-17	54.5036	115.028	1.07757	5.1508e-14	6.6802e-13
NKG7	5.59767	20.7903	1.89301	4.21779e-45	3.25705e-43
P2RY8	1.4424	3.01719	1.06473	1.2241e-33	4.62856e-32
DSCAM-AS1	13.266	2.80624	-2.24103	6.68046e-07	3.62109e-06
KU-MEL-3	0.0742514	0.188384	1.34319	0.0138799	0.0273065
CARD17	0.269288	0.675933	1.32773	2.22203e-32	7.84724e-31
STUM	1.95996	0.582696	-1.75001	0.0155309	0.0300333
IGHV3-53	18.9918	39.5519	1.05837	4.09084e-12	4.47016e-11
KRT1	0.088945	0.220326	1.30865	2.53754e-08	1.71762e-07
AC129926.1	0.692114	0.315108	-1.13516	4.05916e-09	3.06653e-08
CD3D	5.80785	17.319	1.57628	2.2695e-56	5.59239e-54
ENO3	5.46141	1.64529	-1.73093	1.3037e-07	7.91349e-07
ACAP1	1.6033	4.06949	1.34381	1.31994e-48	1.36545e-46
DOCK8	2.53738	5.41811	1.09445	9.8594e-44	6.97505e-42
TRAV24	0.141489	0.48455	1.77595	1.46065e-28	4.2205e-27
IGKV1OR2-118	0.214721	0.437231	1.02593	3.33616e-09	2.54576e-08
AL391427.1	3.03677	1.09074	-1.47723	0.000930217	0.00259088
TRAJ1	0.416346	0.856323	1.04037	1.3252e-10	1.20394e-09
IGHGP	51.9205	108.92	1.06889	7.37529e-13	8.6496e-12
HLA-DRB6	27.8074	62.3932	1.16592	2.69159e-26	7.06938e-25
SLC15A3	5.08163	11.1035	1.12765	1.4493e-46	1.2178e-44
SH2D6	0.336836	0.154567	-1.12381	4.48067e-07	2.49786e-06
LINC01055	0.0913757	0.196251	1.10282	1.60611e-10	1.44418e-09
GZMH	2.29581	8.47365	1.88398	4.88151e-43	3.31444e-41
IGHV3OR16-7	0.189533	0.4529	1.25674	3.11919e-08	2.08553e-07
NLRC4	0.820013	1.76902	1.10923	3.09152e-43	2.1388e-41
IGKV2OR22-4	1.8555	3.93379	1.08411	1.80849e-11	1.82257e-10
HCST	5.46529	14.3071	1.38836	5.75643e-57	1.55857e-54
PTPN22	1.81415	4.16911	1.20044	2.09846e-46	1.72365e-44
AL139412.1	0.671436	0.325809	-1.04322	8.67001e-09	6.31911e-08
IGLV3-29	0.849463	1.88003	1.14613	1.0823e-06	5.62999e-06
SIGLEC22P	0.113708	0.304912	1.42306	4.58381e-32	1.59821e-30
IGKV1D-39	2.52534	7.13202	1.49783	1.59388e-13	1.98724e-12
IGKV1-6	39.3961	86.954	1.1422	2.89077e-15	4.12207e-14
ABCD2	0.165918	0.444637	1.42216	6.91934e-48	6.54086e-46
KLRC1	0.204046	0.531896	1.38225	1.0897e-24	2.66423e-23
IGHV3OR16-16	0.294871	0.692792	1.23234	5.6084e-09	4.17792e-08
SLAMF1	0.69794	1.94132	1.47586	1.24059e-54	2.61609e-52
CYTH4	2.39854	5.90662	1.30018	2.10183e-61	1.24582e-58
TRAV13-1	0.6227	2.22898	1.83978	1.87035e-51	2.53201e-49
HK3	2.61532	7.42587	1.50557	1.08186e-39	5.88743e-38
TRBV7-7	0.065694	0.2221	1.75738	6.12759e-22	1.32008e-20
IGHV3OR16-12	0.507783	1.09139	1.10388	9.09791e-10	7.46171e-09
LY9	0.416061	0.958712	1.2043	1.80444e-35	7.50913e-34
CLLU1OS	0.217625	0.5917	1.44302	0.000272996	0.000871356
AC079313.1	0.184729	0.459116	1.31345	2.48733e-05	9.99811e-05
FAM92B	1.35785	2.79675	1.04242	5.69952e-11	5.42528e-10
IGLJCOR18	0.100755	0.220455	1.12964	0.000238415	0.000771533
AC060764.1	0.0668862	0.136105	1.02494	1.14316e-07	7.02259e-07
ICOS	0.597698	1.84464	1.62585	3.26461e-60	1.46114e-57
LST1	4.26869	12.0591	1.49826	6.87077e-58	2.06415e-55
HES6	17.5558	8.28975	-1.08254	2.37432e-10	2.08619e-09
CADM3	0.619089	1.2781	1.04578	3.10069e-18	5.37134e-17
PLA2G7	5.62711	11.776	1.06539	4.82264e-30	1.49809e-28
RASGRP2	0.736963	1.90354	1.36902	1.51471e-35	6.32747e-34
CCL21	32.0044	72.0654	1.17104	6.35089e-18	1.0714e-16
LINC02391	0.124891	0.265414	1.08758	2.79644e-28	7.95445e-27
GPR25	0.247926	0.672211	1.43901	5.0915e-24	1.20715e-22
AC100826.1	1.36909	0.530637	-1.36742	1.36658e-05	5.76466e-05
IGKV1-5	255.626	601.416	1.23433	1.68113e-13	2.09244e-12
PCAT14	0.212109	0.0373122	-2.50709	0.0120545	0.0241874
TRAV8-3	0.468597	1.57187	1.74606	2.4916e-49	2.71857e-47
LILRA5	1.38749	3.13728	1.17703	5.96825e-27	1.60404e-25
GPR65	0.877215	2.3431	1.41742	5.23297e-65	5.21656e-62
TMEM59L	15.1085	4.76292	-1.66544	2.51853e-08	1.70633e-07
OPRD1	0.336703	0.164912	-1.02978	0.0002532	0.000814691
AL365181.3	5.87216	2.7162	-1.1123	0.00537568	0.0120325
GNRH2	1.29009	0.134984	-3.25662	0.000126319	0.000436682
HMGB1P1	1.25215	0.624866	-1.00279	1.82114e-05	7.51305e-05
PRAM1	0.939948	2.19745	1.22518	1.89876e-31	6.35752e-30
NCKAP1L	2.7155	7.46883	1.45966	1.5363e-66	2.80772e-63
PTAFR	4.97322	11.7506	1.24049	3.06087e-46	2.49546e-44
HPGDS	1.38706	3.09511	1.15795	1.22763e-21	2.60127e-20
DUSP2	3.47402	7.18797	1.04898	7.40097e-31	2.4046e-29
WAS	4.34765	10.7558	1.30681	4.81981e-63	3.77511e-60
IKZF3	2.2986	4.64899	1.01616	1.9335e-27	5.27409e-26
TNFRSF13C	0.961942	2.21811	1.20531	9.24485e-16	1.358e-14
ADAMDEC1	2.68972	8.54937	1.66836	2.59284e-23	5.94185e-22
PCED1B-AS1	1.92051	4.75082	1.30668	3.61178e-60	1.5842e-57
IGKV1OR2-11	0.6554	1.51739	1.21115	1.23723e-12	1.42284e-11
BIN2	2.27312	5.59398	1.2992	1.43624e-65	2.09987e-62
CXCR3	1.98436	5.58533	1.49296	1.91986e-40	1.09079e-38
AL589765.1	0.323261	0.142284	-1.18393	0.00139996	0.00370849
AL356740.2	0.350671	0.149946	-1.22567	0.000477378	0.00143475
MS4A1	1.35661	5.26113	1.95536	8.82172e-31	2.85353e-29
LINC00858	0.628196	0.30943	-1.0216	0.000635131	0.00184736
TRBV23-1	0.159511	0.435796	1.45	3.05639e-21	6.35955e-20
LGALS2	2.67495	5.84939	1.12878	1.64578e-26	4.34863e-25
THEMIS	0.433249	1.35503	1.64506	2.12443e-51	2.82369e-49
ADH1B	4.7778	10.6787	1.16031	1.51614e-10	1.36947e-09
TRAV9-2	0.382992	1.18406	1.62836	1.98895e-46	1.64602e-44
PTPRO	0.566297	1.40517	1.31112	3.93066e-43	2.68546e-41
CD14	34.4005	77.034	1.16306	9.28006e-38	4.50268e-36
KLRB1	2.06949	5.51513	1.41412	1.06493e-49	1.19769e-47
IGLV3-1	107.087	226.606	1.0814	2.00506e-12	2.26083e-11
TMED6	3.44955	1.56466	-1.14056	0.0228961	0.0419248
CR2	1.64625	3.97811	1.2729	2.90922e-08	1.95173e-07
CD1B	0.445273	1.37275	1.62431	2.87768e-25	7.17981e-24
CHL1-AS1	0.168842	0.0755551	-1.16007	5.46643e-05	0.000205106
ITGAM	3.58879	9.06023	1.33605	5.90187e-41	3.47941e-39
SAMSN1	3.34568	8.11942	1.27908	2.30548e-58	8.02564e-56
TMEM236	0.225083	0.506592	1.17037	4.59413e-22	9.96577e-21
LINC01079	0.38302	0.11172	-1.77753	1.69023e-08	1.1794e-07
TTC24	0.0798319	0.300492	1.91229	3.57186e-35	1.46146e-33
HOXD-AS2	0.381173	0.131533	-1.53502	0.000972246	0.00269323
IGHM	309.641	671.621	1.11705	1.01493e-10	9.35619e-10
RCSD1	2.38208	5.26005	1.14286	2.47769e-60	1.13204e-57
FCGR2C	1.23529	2.55927	1.05088	7.70545e-22	1.65027e-20
CLEC4G	0.171499	0.393323	1.19752	2.32896e-14	3.10496e-13
AC083949.1	0.26251	0.635765	1.27612	1.98316e-42	1.28676e-40
AGAP2	0.665188	1.45867	1.13282	4.28642e-46	3.44342e-44
AC016542.1	1.26456	0.526758	-1.26342	8.23864e-06	3.63471e-05
2020-03-01	1.31343	2.6756	1.02652	1.03908e-50	1.30965e-48
DACT2	3.60722	1.56422	-1.20544	0.00041412	0.00126284
DPEP2	0.956204	2.31355	1.27472	6.84216e-39	3.53904e-37
C1QA	85.3964	241.599	1.50037	2.29002e-53	4.08313e-51
IGLV3-19	205.72	507.379	1.30238	9.85069e-13	1.14123e-11
IGLL5	39.7182	80.0204	1.01057	3.17379e-12	3.50652e-11
AC091133.4	0.335286	0.157003	-1.0946	0.00557965	0.0124445
CASP1P2	0.126842	0.313328	1.30465	6.31699e-26	1.63563e-24
IGHD2-15	0.849641	1.87542	1.14229	7.76608e-07	4.14802e-06
AC092484.1	0.106045	0.749669	2.82158	1.26576e-11	1.30448e-10
IGLV2-8	52.7317	106.41	1.01288	4.48775e-13	5.36646e-12
SAA2	2.33214	5.07275	1.12111	3.94762e-12	4.32444e-11
TRAF3IP3	0.785167	2.17387	1.4692	2.26055e-53	4.06362e-51
LINC01934	0.0871526	0.226394	1.37722	9.25672e-49	9.71336e-47
KCNK13	0.452355	1.14935	1.3453	4.198e-35	1.70809e-33
TPSD1	1.07732	2.39462	1.15235	1.07858e-07	6.65941e-07
TRAV27	0.162063	0.595671	1.87796	2.74867e-35	1.12886e-33
AC133065.2	0.0997363	0.222778	1.15942	2.59577e-14	3.45226e-13
GIMAP6	3.63584	8.59962	1.24198	2.38786e-54	4.80441e-52
TRAV26-2	0.165645	0.608038	1.87607	2.39502e-36	1.05261e-34
CARD8-AS1	1.27722	2.58651	1.018	4.21729e-50	4.94595e-48
AC004687.1	0.841843	2.21867	1.39807	2.14954e-21	4.50683e-20
NCR3	0.418285	1.42484	1.76824	1.71752e-48	1.74384e-46
CD1E	1.18113	2.81508	1.25301	2.51852e-20	4.92718e-19
IGKC	1205.85	2539.99	1.07477	2.94197e-13	3.57453e-12
SLC28A2	1.55194	0.744278	-1.06016	0.0069117	0.0149429
RNASE6	10.5623	22.664	1.10148	3.97748e-50	4.68979e-48
SIRPB2	0.784127	1.81826	1.2134	1.84541e-44	1.36268e-42
APOL3	3.88007	9.22062	1.24878	1.6614e-51	2.26311e-49
NAT8L	1.06062	0.445659	-1.2509	1.13604e-05	4.85946e-05
SIGLEC16	0.235379	0.49742	1.07948	4.41429e-13	5.2844e-12
LINC01659	0.586138	0.291533	-1.00758	2.76419e-05	0.000110245
USP30-AS1	0.971507	2.75747	1.50505	3.51051e-53	6.06213e-51
SLFN12L	0.43531	0.905543	1.05674	2.24365e-36	9.90052e-35
CTLA4	1.25343	3.18827	1.3469	4.04441e-47	3.60561e-45
RPL7AP64	0.335664	0.743589	1.14749	5.02437e-30	1.55415e-28
LCP1	25.7599	63.6027	1.30396	1.42755e-59	5.7977e-57
HOTAIR	0.632112	0.235533	-1.42425	0.00219049	0.00550345
AC005722.2	0.185634	0.0385104	-2.26914	1.13395e-06	5.86525e-06
B4GALNT4	4.7654	2.18864	-1.12256	2.48771e-07	1.44947e-06
TRBV5-1	0.561536	1.95802	1.80194	3.10485e-55	6.80925e-53
UBD	6.14314	20.925	1.76818	9.49219e-33	3.41828e-31
IL27	0.114913	0.279838	1.28405	3.39944e-29	1.00884e-27
WIPF1	5.5869	11.6187	1.05633	2.99513e-54	5.97147e-52
PTCRA	0.213539	0.633369	1.56855	7.49613e-37	3.38964e-35
MIR7848	0.555253	1.12253	1.01554	1.16975e-15	1.70684e-14
ITGB2	18.3728	44.6679	1.28167	7.41192e-49	7.89082e-47
LCNL1	0.088984	0.192151	1.11062	9.76627e-12	1.02138e-10
TRBV13	0.150244	0.655874	2.12611	5.24514e-36	2.22929e-34
LINC02104	0.100651	0.204201	1.02063	1.41084e-09	1.13379e-08
CYTIP	4.19835	9.95238	1.24522	3.62777e-50	4.34758e-48
DOCK2	1.7126	4.48273	1.38819	1.91689e-56	4.7772e-54
DLL3	2.74056	0.831763	-1.72023	0.000239591	0.000773969
TREML1	0.300302	0.658564	1.13291	5.50727e-29	1.62339e-27
IGHV1-45	5.93903	12.2126	1.04007	5.7409e-10	4.83823e-09
TRBJ2-2P	0.674534	2.31563	1.77944	8.85408e-28	2.45485e-26
GFY	0.47837	0.12485	-1.93793	0.00543471	0.012146
PARP15	1.12574	2.32379	1.04561	2.61145e-24	6.26605e-23
SST	39.334	6.97039	-2.49647	0.00318398	0.00761981
SH2D1A	0.85845	3.12349	1.86335	1.37968e-62	9.76055e-60
CCR1	4.95168	10.8347	1.12967	4.99965e-41	2.96344e-39
C3AR1	6.43349	17.0068	1.40244	4.13332e-54	8.02194e-52
RPL32P1	0.454649	0.991822	1.12533	3.78747e-19	6.9567e-18
HLA-DQB1	45.4403	99.8033	1.13511	6.10239e-32	2.09767e-30
IGLV3-31	0.0689501	0.148401	1.10588	2.22943e-06	1.09431e-05
CD1A	3.25693	6.75199	1.0518	7.97507e-11	7.46484e-10
TBC1D10C	1.51203	4.18671	1.46932	3.82554e-49	4.11264e-47
NFAM1	1.68495	4.32215	1.35905	3.10572e-52	4.60212e-50
SLC1A3	1.64702	3.71768	1.17454	2.62875e-40	1.48969e-38
SAMHD1	17.8486	36.6405	1.03763	4.58713e-51	5.95268e-49
CD27	4.2547	11.123	1.38642	4.2713e-36	1.82957e-34
ZAP70	1.06972	3.27632	1.61485	7.07299e-43	4.7292e-41
AF127936.1	0.26941	0.570329	1.08199	1.65427e-28	4.76738e-27
AC243962.1	0.10625	0.249831	1.23349	1.40729e-22	3.12381e-21
CLEC7A	4.33644	8.88436	1.03476	5.20801e-35	2.10732e-33
LINC00528	0.176315	0.413119	1.2284	1.89205e-32	6.70349e-31
CCL8	2.16	5.83686	1.43416	9.87579e-20	1.88009e-18
CD6	1.52063	4.1354	1.44336	1.00468e-50	1.27362e-48
TFF3	163.968	65.4304	-1.32538	0.00757099	0.0161895
MARCO	15.7977	43.5089	1.4616	2.60745e-23	5.96909e-22
TRBJ2-2	0.461869	1.39447	1.59416	9.35362e-21	1.88197e-19
AC147651.3	0.984116	2.35774	1.26051	1.51817e-48	1.55584e-46
FCGR3A	21.714	56.2249	1.37258	1.7137e-43	1.20074e-41
ADGRE4P	0.31331	0.649244	1.05117	4.81921e-21	9.86835e-20
AC142381.1	1.66971	3.91381	1.22898	2.57145e-12	2.86558e-11
COL6A5	0.323488	0.868661	1.42508	3.87832e-22	8.42969e-21
PPP1R16B	1.66808	4.19335	1.32991	7.01115e-42	4.34355e-40
AC005237.1	0.56035	0.260299	-1.10616	0.000142972	0.000488475
OSTN-AS1	0.114946	0.352245	1.61563	1.45172e-19	2.74462e-18
DCAF12L2	0.282078	0.120476	-1.22734	0.00176359	0.00454865
TRAJ5	0.340381	0.810419	1.25152	4.92118e-16	7.40744e-15
CXorf65	0.24664	0.638806	1.37297	7.98173e-29	2.32158e-27
HMGCS2	3.23893	1.28724	-1.33124	0.00608772	0.0134006
HLA-DRB1	405.556	986.143	1.2819	5.07393e-43	3.42389e-41
TRAV5	0.203291	0.721807	1.82806	3.46878e-41	2.07852e-39
UPK3B	2.35191	5.85045	1.31472	0.0119179	0.0239636
CDX1	0.151894	0.322941	1.0882	2.7016e-22	5.9308e-21
TCL1A	0.256027	1.18143	2.20616	1.85403e-35	7.70091e-34
CD163	10.1563	27.2579	1.42431	3.55457e-36	1.53455e-34
ERVMER34-1	2.1035	1.00754	-1.06196	0.000356894	0.00110567
GPR34	3.09214	6.82536	1.1423	2.93096e-34	1.13367e-32
IGHV3-42	0.492513	1.20959	1.29629	2.98843e-11	2.93241e-10
OR2I1P	3.53792	14.4189	2.02699	1.2451e-33	4.69988e-32
CD4	14.8485	36.7119	1.30593	2.04577e-64	1.79463e-61
NOL4	0.370798	0.120529	-1.62126	0.00348354	0.0082467
IGLV1-41	4.61916	11.1869	1.27611	3.04317e-06	1.45816e-05
CCL1	0.116146	0.288457	1.31241	1.28104e-14	1.74175e-13
IGKV2D-30	1.03412	2.59267	1.32604	4.30066e-13	5.15962e-12
LAPTM5	57.0116	141.506	1.31153	2.98364e-67	6.54341e-64
BX324167.1	0.165709	0.0634489	-1.38498	0.00223667	0.00560726
LINC01996	0.102966	0.214595	1.05946	9.47146e-05	0.000337699
KIF1A	4.80087	1.83969	-1.38384	0.000506642	0.00151259
SAMD9L	4.84448	9.96277	1.04021	6.27265e-30	1.92939e-28
AC011632.1	0.227654	0.110803	-1.03885	0.0118061	0.0237671
F13A1	7.34864	20.1556	1.45563	6.31363e-28	1.76838e-26
IGLV3-27	21.8422	65.0424	1.57426	4.6382e-13	5.52233e-12
LINC01506	0.124662	0.265121	1.08862	5.30881e-18	9.01143e-17
IGHV1OR15-9	3.46297	7.4929	1.11351	6.13817e-12	6.56345e-11
FASLG	0.447683	1.51898	1.76255	8.36965e-44	5.94028e-42
IGLV2-14	241.066	523.795	1.11958	2.6024e-11	2.57202e-10
TRGC2	0.720585	1.55793	1.11239	1.28357e-32	4.59218e-31
IGKV1D-37	0.0784432	0.214741	1.45288	4.3607e-09	3.28078e-08
THPO	2.00311	0.732969	-1.45042	0.000275632	0.000878874
TMEM273	1.70783	4.1893	1.29454	2.24377e-58	7.9368e-56
KLRD1	0.163613	0.518061	1.66283	1.7258e-37	8.15701e-36
AC011767.1	0.280453	0.115221	-1.28335	4.90329e-05	0.000185884
TRGV3	0.178178	0.499246	1.48643	1.09226e-35	4.58019e-34
SIRPB1	0.493948	1.26178	1.35303	1.93011e-33	7.16231e-32
AC064807.2	0.274309	0.0981781	-1.48233	0.000144403	0.000492674
TRAV14DV4	0.2751	0.841983	1.61384	5.49339e-36	2.32578e-34
TRAV41	0.325994	0.903934	1.47137	2.5321e-39	1.34459e-37
RNASE2	1.3854	2.89792	1.06471	2.79546e-21	5.83324e-20
AL132642.1	0.0972899	0.23782	1.28951	7.48722e-17	1.17708e-15
IGLV4-3	1.12993	3.18552	1.49529	2.23782e-08	1.52842e-07
CCL13	8.76825	25.9173	1.56355	8.80447e-26	2.26102e-24
TRBV19	0.738198	2.51342	1.76757	8.49243e-52	1.19389e-49
TRAV30	0.159691	0.479255	1.58551	2.26374e-19	4.21803e-18
HLA-DQA2	21.7244	64.9522	1.58006	7.62535e-23	1.71344e-21
IGLV3-16	2.78025	8.14749	1.55114	9.41749e-12	9.86318e-11
CCL19	12.549	52.899	2.07567	1.03201e-42	6.8172e-41
AMBP	8.88606	4.27991	-1.05397	0.000152415	0.000517592
NR0B1	3.91364	1.34802	-1.53767	0.00142496	0.00376789
SLAMF6	1.84682	5.41943	1.55309	2.28298e-52	3.42931e-50
AL162414.1	0.0531084	0.202831	1.93327	1.58527e-25	4.02391e-24
MSI1	2.16873	0.89605	-1.2752	0.00017089	0.000573934
AC093520.2	0.201725	0.440188	1.12573	1.74127e-09	1.38012e-08
CD300C	1.34916	3.398	1.33263	4.38819e-45	3.37675e-43
CHRM3-AS2	0.138743	0.323406	1.22094	5.28527e-27	1.42397e-25
LCK	2.548	7.52294	1.56193	3.13488e-58	1.05771e-55
GFI1	0.728214	1.70096	1.22391	4.04585e-42	2.5497e-40
ETNPPL	0.966242	0.164946	-2.55039	4.81605e-12	5.22616e-11
KLRC4-KLRK1	0.0653005	0.169948	1.37993	4.36166e-30	1.36068e-28
TMEM190	2.29946	4.8088	1.06438	0.00795401	0.016903
TRBV15	0.162008	0.523471	1.69204	3.31827e-32	1.1681e-30
ATP6V0D2	0.741932	1.69977	1.19598	2.00279e-19	3.74451e-18
CRABP1	7.28974	2.06698	-1.81834	0.00623633	0.0136837
IGHV3-48	24.0518	51.2136	1.09038	3.04397e-12	3.36818e-11
PDCD6IPP1	0.558379	0.22345	-1.32129	0.000632551	0.00184156
ABI3	3.94308	8.83643	1.16414	5.97105e-59	2.18252e-56
RASGRP4	0.49276	1.02543	1.05728	2.78314e-33	1.02929e-31
AL139385.1	0.380368	0.180313	-1.07689	5.9508e-05	0.000221315
ARHGAP30	4.98819	11.7819	1.23999	1.1646e-56	3.00481e-54
HLA-DOA	9.73427	27.5974	1.50339	3.29568e-49	3.5781e-47
CORO1A	9.94237	23.9098	1.26594	1.02345e-54	2.17915e-52
PARVG	1.52785	3.60511	1.23854	1.51677e-54	3.13814e-52
MT1JP	0.0466965	0.107097	1.19753	5.80649e-06	2.6409e-05
SNORA80B	5.88393	1.41623	-2.05473	0.00157898	0.00412393
CD48	3.42187	11.8088	1.787	3.09229e-65	3.56932e-62
AC067863.2	0.404679	0.112182	-1.85094	9.41596e-08	5.8499e-07
AL133264.2	0.0773567	0.184362	1.25294	7.65978e-22	1.64294e-20
IRF8	2.98245	8.17844	1.45533	1.33327e-61	8.35426e-59
VSIG4	12.7666	35.4862	1.47488	2.10626e-39	1.1239e-37
APOC1	48.9239	121.928	1.31741	6.69389e-29	1.96524e-27
TRBV4-2	0.383565	1.31303	1.77536	7.04307e-41	4.12999e-39
AZU1	0.335412	0.713145	1.08826	0.000220988	0.000722096
IGLC6	2.00755	4.22673	1.0741	4.50607e-12	4.90192e-11
FCGR1CP	0.368783	0.95015	1.36538	3.7022e-35	1.51197e-33
CDH18	0.345175	0.0949277	-1.86243	0.00313067	0.00751024
F7	0.520791	0.172198	-1.59664	0.00396303	0.00922646
MAP4K1	2.12325	5.22344	1.29872	9.22745e-47	7.93597e-45
GPR174	0.551548	1.72981	1.64906	1.3235e-47	1.23492e-45
SYCP2L	0.492966	0.23695	-1.05691	0.000621993	0.00181419
RSPO1	0.141317	0.476507	1.75356	3.38653e-13	4.10105e-12
HLA-DOB	2.84003	7.08451	1.31876	8.53163e-40	4.67768e-38
IGKV1OR2-6	2.42604	6.93204	1.51468	2.08205e-13	2.57103e-12
TNFAIP8L2	3.33358	8.53886	1.35697	2.7582e-62	1.89032e-59
CXCR6	1.33193	3.88038	1.54268	7.41161e-52	1.04867e-49
ATP6V1C2	4.80084	2.34667	-1.03267	2.65723e-05	0.00010644
AC026785.3	2.94788	0.79535	-1.89001	1.80958e-05	7.47163e-05
TRAV16	0.269174	0.988644	1.87691	5.17451e-52	7.47745e-50
SLAMF8	5.47972	15.4434	1.49482	3.85839e-59	1.45894e-56
IGKV3-20	422.355	902.813	1.09597	1.43044e-14	1.93648e-13
IGKV3-11	221.881	480.97	1.11616	1.89846e-13	2.3536e-12
NCF1C	1.15772	2.96062	1.35462	3.69633e-41	2.20883e-39
NECAB2	0.679279	0.220556	-1.62286	8.67206e-05	0.000311629
OR4C6	0.0377973	0.231375	2.61388	1.33768e-07	8.10853e-07
SLC31A2	0.617	1.3602	1.14047	1.2436e-46	1.0571e-44
TRBV7-6	0.216089	0.921851	2.09291	1.72351e-45	1.35478e-43
IGKV1OR22-5	0.787529	1.95049	1.30843	2.69346e-11	2.65484e-10
POU6F2-AS2	1.02641	0.467632	-1.13417	9.89536e-05	0.00035093
AC092892.1	0.0792983	0.175374	1.14508	0.00882782	0.0184687
EOMES	0.379513	1.2486	1.71809	1.98072e-44	1.45769e-42
IGHV3-25	0.560912	1.18448	1.07841	5.86449e-12	6.28305e-11
TRBV18	0.41868	1.33933	1.67759	4.31907e-49	4.62056e-47
BET1P1	0.0542041	0.122476	1.17602	1.00009e-12	1.15803e-11
SPINK4	44.1483	4.65301	-3.24612	0.000337655	0.00105261
IGKV2-28	2.13987	5.24234	1.29269	1.12644e-11	1.16914e-10
AC090125.1	0.0863208	0.223118	1.37003	5.5873e-09	4.16361e-08
C1QC	84.9346	232.009	1.44976	7.56985e-48	7.09463e-46
IGHV1-58	11.6447	27.3437	1.23154	1.13398e-14	1.55046e-13
TRAV34	0.0576464	0.166357	1.52898	4.68525e-22	1.01434e-20
TTC16	0.161536	0.335983	1.05653	5.7464e-15	8.02703e-14
MIR4537	0.954146	2.33893	1.29356	7.25631e-08	4.59008e-07
IGLV4-69	67.2932	139.965	1.05654	5.12008e-13	6.07293e-12
FLT3	0.216631	0.465432	1.10333	1.0564e-34	4.19709e-33
AKR1C3	53.3044	25.6876	-1.05318	4.90608e-05	0.000185926
TRBV9	0.488465	1.45816	1.57782	5.5173e-47	4.84e-45
LTF	19.8589	43.1229	1.11867	3.9484e-09	2.98697e-08
CD3E	4.40483	13.9583	1.66397	1.18584e-60	6.16066e-58
LGALS17A	0.172559	0.407357	1.23921	2.11636e-17	3.44573e-16
DCLRE1CP1	0.120741	0.285171	1.23991	1.54844e-29	4.67751e-28
EXOC3L4	0.269082	0.70776	1.39522	3.45188e-23	7.86117e-22
AC022092.1	0.0549804	0.146134	1.4103	4.18652e-16	6.32332e-15
GRK1	0.2228	0.0825263	-1.43282	0.000123632	0.000428473
XCL2	0.6591	2.14154	1.70008	5.77986e-35	2.32158e-33
GBP1P1	1.38123	3.61758	1.38907	4.54918e-37	2.09158e-35
IGHV3-33-2	0.072939	0.160949	1.14185	2.68968e-05	0.000107586
FLJ22447	0.79193	2.02579	1.35504	6.51058e-08	4.14466e-07
S100P	266.343	114.466	-1.21837	6.5195e-07	3.54259e-06
IGLV3-24	0.190068	0.423881	1.15714	5.02655e-08	3.25376e-07
SERPINA9	0.0309037	0.136248	2.14038	5.83249e-21	1.18878e-19
OGDHL	0.981725	0.400393	-1.2939	0.0192224	0.0360735
ASB2	0.40378	1.0946	1.43876	2.70524e-45	2.09641e-43
PYDC1	0.0799913	0.285172	1.83392	0.0243844	0.0442292
AC108451.2	1.28264	0.339788	-1.91641	0.0201336	0.0375297
AC006033.2	0.198883	0.469736	1.23993	4.90261e-45	3.73331e-43
TRGV6	0.0722325	0.203017	1.49088	7.53163e-20	1.44007e-18
PRF1	3.68967	10.0471	1.44522	3.13982e-43	2.16539e-41
TRAV25	0.150337	0.554375	1.88267	1.52677e-40	8.74247e-39
PDPN	6.48125	14.23	1.1346	2.15289e-16	3.30638e-15
SOX11	0.937906	0.388505	-1.27151	0.000845579	0.00238375
AMPD1	0.333497	0.66888	1.00407	4.13841e-14	5.41847e-13
TYROBP	50.3286	127.936	1.34597	1.97513e-48	1.99615e-46
IGLV5-37	3.47086	9.36241	1.43159	1.48213e-05	6.2174e-05
IGKV1-9	72.771	157.217	1.11132	8.16846e-12	8.60435e-11
GBP1	9.68466	26.454	1.44971	8.34507e-41	4.88042e-39
IGKV1D-35	0.163912	0.354391	1.11243	2.43604e-09	1.89114e-08
COL6A6	0.560648	1.26759	1.17692	1.82853e-16	2.82206e-15
AC022706.1	0.692573	1.53582	1.14897	5.0687e-50	5.91286e-48
HGD	11.6759	5.34672	-1.1268	0.0045855	0.0104646
IGHV3OR16-6	0.793966	2.24388	1.49885	1.15844e-11	1.20121e-10
HOXC13	1.32957	0.620923	-1.09847	4.45675e-07	2.48641e-06
SIRPG	0.86684	2.82781	1.70585	3.96945e-56	9.56638e-54
FSTL4	4.43827	1.72948	-1.35966	9.04399e-05	0.000323615
PLEK	6.36763	19.9758	1.64943	2.21471e-71	1.4648e-67
MGC12916	0.288503	0.591106	1.03483	3.39175e-22	7.4088e-21
SLC38A8	0.635121	0.136921	-2.21369	0.000316226	0.000993573
TRAV36DV7	0.20843	0.583251	1.48455	6.90085e-35	2.76173e-33
CSF1R	10.3716	24.3558	1.23164	6.64234e-48	6.3062e-46
FO393401.1	0.281871	0.569995	1.01591	5.66084e-35	2.28213e-33
CXCR2P1	0.396456	1.47227	1.89281	1.04909e-34	4.17559e-33
AC005920.4	0.271403	0.134265	-1.01535	0.000175356	0.000587583
AC092427.1	0.375524	0.0932434	-2.00983	0.00633574	0.0138797
CXCL10	15.0018	55.7895	1.89486	1.15254e-37	5.49485e-36
P2RY13	1.38364	4.13501	1.57943	3.89343e-58	1.25569e-55
AC010175.1	0.200306	0.442672	1.14403	1.55866e-20	3.07955e-19
FPR3	7.87867	19.429	1.30219	1.5561e-48	1.5873e-46
TRBV12-4	0.303907	1.07202	1.81863	3.43348e-44	2.47696e-42
SOST	0.282633	0.649552	1.20051	0.000242749	0.000783246
CBX2	4.72292	2.33543	-1.01599	2.8973e-10	2.52546e-09
AC108472.1	0.267573	0.0922208	-1.53677	9.23144e-06	4.02574e-05
HOXC12	1.10977	0.271517	-2.03114	0.000200816	0.000663866
ASGR2	0.404875	1.15782	1.51587	4.54876e-28	1.28225e-26
IGLV1-44	119.218	316.029	1.40646	4.04321e-15	5.70602e-14
HOXC-AS1	0.628185	0.311321	-1.01279	0.0170683	0.0325302
CASP1	4.61172	10.2374	1.15047	1.02897e-52	1.65929e-50
CBR1	112.354	41.7327	-1.4288	6.82264e-06	3.06488e-05
GPR15	0.565041	1.20134	1.08822	8.69714e-09	6.33678e-08
SLC5A12	0.235285	0.101934	-1.20677	0.00651521	0.0142061
A4GNT	0.133241	0.499412	1.90619	1.65695e-07	9.92317e-07
CHRM3	0.41674	0.195192	-1.09425	0.00189226	0.0048418
TMEM52B	0.281242	0.576089	1.03448	3.48987e-37	1.62497e-35
LTA	0.347525	1.12067	1.68918	5.30836e-53	9.02463e-51
CTCFL	0.180583	0.0453102	-1.99475	0.019064	0.0358139
IGHJ2P	0.496409	1.13553	1.19377	3.50373e-08	2.31936e-07
IGHV1-67	2.61115	5.77768	1.14581	2.48955e-11	2.46716e-10
CD300LG	0.0678086	0.231098	1.76897	1.14487e-06	5.91754e-06
SASH3	5.69365	16.1318	1.50248	1.17209e-74	1.28526e-70
ODC1	158.501	56.6801	-1.48357	2.83571e-08	1.90708e-07
TRBV6-4	0.0615283	0.144694	1.23368	3.22192e-15	4.5705e-14
IGKV1-13	0.994259	2.66583	1.42289	2.6047e-08	1.75982e-07
AL512631.1	0.07443	0.194378	1.38491	1.15566e-12	1.33324e-11
TRAV23DV6	0.212096	0.692729	1.70757	4.29425e-40	2.4148e-38
AC079384.1	2.16942	0.533071	-2.02491	9.95112e-08	6.16666e-07
TLR7	0.820616	2.1194	1.36888	1.64002e-44	1.21923e-42
AC109454.3	0.363142	0.158434	-1.19665	0.0272581	0.0486132
FUT7	0.220821	0.645645	1.54787	5.61938e-44	4.01429e-42
AL354719.2	2.77004	1.32196	-1.06723	2.17036e-06	1.06773e-05
MIR155HG	0.831337	2.15924	1.37702	2.92921e-48	2.92002e-46
C7	11.8966	25.406	1.09462	8.20004e-14	1.04373e-12
MTCO2P22	0.920882	0.392896	-1.22887	0.00689417	0.0149108
PIK3R5	1.29018	2.9829	1.20914	3.12035e-50	3.76002e-48
IGHV1-17	0.711625	1.43087	1.0077	6.21192e-10	5.20572e-09
IGLV5-45	16.7618	37.4473	1.15968	1.70474e-16	2.63471e-15
TRAV1-1	0.185225	0.402734	1.12055	1.87177e-21	3.93198e-20
AC007249.1	0.87609	0.35052	-1.32158	1.05451e-08	7.58741e-08
AC084262.1	0.326236	0.126701	-1.36448	3.09334e-06	1.48058e-05
TRBV6-1	0.389497	1.26725	1.70201	5.8047e-45	4.38975e-43
AC135068.9	0.126767	0.276069	1.12284	2.9468e-06	1.41569e-05
STX11	2.21482	5.337	1.26884	8.80005e-54	1.64952e-51
TRBC1	0.317163	1.02537	1.69285	8.87653e-54	1.64976e-51
NAPSB	4.65334	12.2519	1.39667	2.66967e-44	1.93869e-42
CD226	0.260914	0.604235	1.21154	6.03974e-53	1.0189e-50
IGLV10-54	16.6633	36.4154	1.12787	1.32594e-09	1.06914e-08
SIGLEC11	0.19197	0.470488	1.29328	4.36912e-28	1.23319e-26
AP000688.1	0.405401	0.183209	-1.14586	2.86296e-08	1.92371e-07
C1orf162	4.57636	10.801	1.23889	1.69252e-56	4.26651e-54
SAA4	0.361329	0.804546	1.15486	6.24377e-12	6.66661e-11
CLEC4D	0.145777	0.413435	1.5039	6.26532e-32	2.15031e-30
AC243960.1	0.682191	1.7437	1.3539	2.19218e-42	1.41402e-40
AC104699.1	0.96942	1.96997	1.02298	4.73078e-13	5.62639e-12
BTK	1.77995	4.74892	1.41576	9.41197e-66	1.5878e-62
AC078850.2	0.247546	0.100761	-1.29676	0.000126976	0.000438744
IGHV3-21	98.394	206.769	1.07138	5.3709e-12	5.78816e-11
MAGEA3	8.84227	2.82824	-1.64451	0.00918307	0.0191185
ANKS4B	1.15609	0.564965	-1.03302	0.0109127	0.0221947
PIK3AP1	3.66953	9.14061	1.3167	1.16032e-52	1.84398e-50
AC098613.1	0.960398	2.00536	1.06216	6.50449e-37	2.9657e-35
CLECL1	0.354636	0.985463	1.47446	1.34245e-52	2.10295e-50
TRAV38-1	0.0988148	0.323523	1.71107	1.41664e-31	4.78709e-30
HLA-B	511.973	1083.06	1.08098	2.2779e-42	1.46072e-40
MNDA	5.10273	14.1089	1.46726	6.51783e-56	1.52067e-53
RF00397	0.187301	0.53398	1.51143	1.36975e-17	2.25695e-16
AC118658.1	0.31156	0.153993	-1.01664	0.00655751	0.0142827
ACKR1	4.02769	8.78255	1.12469	3.5906e-14	4.72095e-13
GVINP1	0.603505	1.56515	1.37486	4.11048e-47	3.64968e-45
P2RX7	1.18214	2.84341	1.26622	7.66072e-49	8.07728e-47
LINC02273	0.125309	0.332512	1.40791	3.88451e-37	1.80108e-35
SLC7A7	4.60589	10.2586	1.15528	2.92888e-53	5.13866e-51
POU4F1	0.408901	0.14842	-1.46206	0.00221602	0.00556187
AC079015.1	0.0913285	0.210641	1.20565	2.29497e-17	3.72546e-16
AC136428.1	1.56802	3.6942	1.23632	1.68345e-13	2.09414e-12
ZNF831	0.17219	0.529833	1.62154	9.38462e-46	7.48415e-44
HHATL	0.504647	1.02222	1.01836	0.000155463	0.000526963
IGHV7-56	0.831094	1.69073	1.02456	1.60416e-09	1.27881e-08
UNC5D	0.275602	0.0492988	-2.48296	0.00288344	0.00700762
SIGLEC14	1.38204	3.47229	1.32909	4.45342e-40	2.4979e-38
CD5	2.12851	5.45385	1.35743	1.64218e-47	1.50689e-45
IGLV6-57	82.5432	166.661	1.01369	2.52663e-08	1.71129e-07
OR52K3P	0.18855	0.411222	1.12497	3.95496e-16	5.98594e-15
IGKV1OR2-9	0.306911	0.627979	1.03289	1.83774e-09	1.45134e-08
AL096816.1	0.106762	0.364472	1.77141	5.31425e-36	2.25429e-34
PILRA	3.5126	8.21699	1.22607	7.66352e-47	6.61687e-45
TRAV26-1	0.237988	0.685893	1.5271	2.27168e-41	1.37625e-39
LINC02328	0.290336	0.613122	1.07845	1.70913e-30	5.42446e-29
TRDC	0.815049	3.13107	1.9417	4.30106e-42	2.70276e-40
RHOXF1	0.19753	0.528646	1.42023	0.00203907	0.00516445
HOXC-AS3	0.22443	0.0981683	-1.19294	0.000800077	0.00226816
AL591468.1	0.125944	0.471103	1.90326	4.45761e-31	1.46567e-29
GPNMB	34.3898	72.5702	1.0774	2.30214e-29	6.89728e-28
COL25A1	2.19997	0.541017	-2.02374	0.00235383	0.0058664
GPIHBP1	1.21095	2.55481	1.07708	0.00105974	0.00290333
IL10RA	3.85653	10.0039	1.37518	1.21186e-64	1.15553e-61
IGHV3-62	0.923044	1.96796	1.09223	3.88425e-12	4.26141e-11
AL138760.1	1.06786	0.428568	-1.31713	2.38503e-06	1.16494e-05
IGKV1-16	72.396	153.35	1.08284	4.70473e-15	6.60983e-14
IGHV3-35	2.33737	4.71332	1.01186	3.12365e-10	2.71413e-09
LY86	4.52576	11.8881	1.39329	2.18738e-52	3.30837e-50
INSL4	3.69138	1.63773	-1.17246	0.00202108	0.00512715
IGHV3-15	101.054	231.622	1.19664	4.62737e-14	6.0263e-13
TNIP3	0.767132	1.62915	1.08657	1.7582e-23	4.06742e-22
MYO1F	2.58233	6.14779	1.2514	5.14966e-58	1.59066e-55
IGHV1-2	78.8355	171.961	1.12517	5.05211e-10	4.28785e-09
AC006369.1	0.230456	0.503107	1.12638	7.48935e-32	2.55045e-30
MT1M	2.3524	5.08578	1.11234	1.16815e-12	1.34694e-11
IGLC4	0.0646631	0.175031	1.4366	6.99936e-06	3.13912e-05
NLRP3	0.724823	1.89735	1.38829	3.53713e-48	3.51008e-46
LILRA4	0.244926	0.813495	1.73179	8.79622e-41	5.13058e-39
EVI2A	4.21371	10.667	1.33999	2.3663e-60	1.10416e-57
TRBV5-5	0.121273	0.481656	1.98974	1.32976e-32	4.74968e-31
AC135068.8	0.34976	1.05959	1.59907	7.86982e-11	7.38208e-10
AC093063.1	0.106126	0.264382	1.31685	3.70712e-11	3.60376e-10
AL592431.1	0.0856127	0.184381	1.10679	7.97052e-12	8.41606e-11
GBP5	2.23724	7.76364	1.79501	3.26559e-42	2.07587e-40
SPATC1	0.122324	0.25725	1.07246	2.07897e-28	5.9678e-27
MTCO1P40	22.8291	10.1433	-1.17034	0.0133291	0.0263708
CCNA1	0.390606	0.79507	1.02537	5.04028e-12	5.45599e-11
ITK	0.658203	1.95611	1.57138	3.57156e-53	6.11936e-51
CLEC4E	0.890337	2.57811	1.53389	7.8475e-30	2.40033e-28
MAGEA1	3.51317	0.660665	-2.41078	1.97143e-05	8.07385e-05
IGHE	0.562307	1.69748	1.59396	2.15402e-08	1.47671e-07
IGLV7-43	21.1707	43.8302	1.04986	6.61383e-14	8.49724e-13
PROZ	0.212273	0.101631	-1.06258	0.0167071	0.0319584
CCR5	1.99932	6.1191	1.61381	1.98821e-64	1.79463e-61
LINC02084	0.222106	0.669256	1.59131	5.52165e-40	3.05796e-38
PKHD1L1	0.0833164	0.32939	1.98313	7.80929e-13	9.12938e-12
TRPV2	4.81673	10.766	1.16035	2.43664e-56	5.93754e-54
POU6F2	0.913586	0.360229	-1.34263	0.000207926	0.000683867
SIX2	4.52242	2.06157	-1.13335	0.000139893	0.000478868
AC124069.1	0.549106	0.222939	-1.30043	0.00177926	0.00458207
CD40	9.60135	19.9097	1.05217	6.57755e-40	3.62443e-38
CD300LF	2.64988	6.30347	1.25022	5.18249e-52	7.47745e-50
TSPAN32	0.344573	0.78804	1.19346	6.28575e-29	1.84789e-27
KCNQ2	0.262425	0.0642744	-2.02959	0.00821366	0.017374
HLA-DRB5	155.78	393.378	1.33641	9.47537e-31	3.06045e-29
IGHV3-71	2.00709	4.24616	1.08105	8.33721e-14	1.06058e-12
CALCA	204.885	27.2558	-2.91018	0.0277769	0.0494139
ARHGAP9	1.87371	4.98495	1.41168	4.54371e-60	1.95389e-57
KCNJ10	0.199104	0.518781	1.38161	2.32186e-19	4.32265e-18
PCAT1	0.354804	0.167205	-1.0854	0.000900061	0.00251681
SLCO2B1	5.57504	13.8797	1.31592	1.55822e-46	1.29937e-44
AC018755.4	0.751213	1.82798	1.28295	1.33989e-33	5.04033e-32
AC116914.1	0.13067	0.280027	1.09964	7.69323e-07	4.11613e-06
CCL5	16.5033	59.5095	1.85037	6.04166e-52	8.60388e-50
LINC01143	0.231936	0.0585094	-1.98699	3.14422e-07	1.7976e-06
IGHV4-31	35.1693	79.2482	1.17206	1.84612e-09	1.45743e-08
IGHV4-55	6.69261	13.5605	1.01877	1.41847e-12	1.62532e-11
TRBV30	0.546952	1.20492	1.13945	2.60906e-30	8.1976e-29
CXCR4	27.6567	58.2713	1.07516	1.56822e-40	8.95644e-39
DNASE2B	0.226115	0.662256	1.55033	2.15102e-20	4.22328e-19
SLC7A2	22.5798	9.55417	-1.24083	0.00167706	0.00434645
NRROS	2.11274	4.25689	1.01068	8.50894e-38	4.13768e-36
SIGLEC9	1.2721	3.06807	1.27011	1.61567e-47	1.48879e-45
AC027117.2	1.82899	0.900649	-1.02201	5.79252e-08	3.71775e-07
CCL26	0.568366	1.14552	1.01111	1.77938e-06	8.86497e-06
CD70	0.482546	1.24635	1.36897	2.85147e-34	1.10487e-32
IGKV2-29	8.4074	23.3325	1.47261	2.99755e-10	2.60974e-09
IGHV1OR15-4	0.0776116	0.195993	1.33646	5.11808e-08	3.31105e-07
FCRLA	0.713418	2.26482	1.66658	3.35823e-26	8.78869e-25
AC012501.2	0.345376	0.145906	-1.24313	0.0257898	0.0463641
TNFRSF8	0.318082	0.833593	1.38995	5.24911e-37	2.40331e-35
FOXN4	0.260574	0.128427	-1.02074	0.0109071	0.0221855
IGKV6D-21	3.5218	9.57563	1.44305	2.11956e-13	2.61294e-12
TRBC2	7.45886	25.1422	1.75308	5.71683e-61	3.29937e-58
RN7SL28P	0.18707	0.0851851	-1.1349	3.62257e-06	1.71925e-05
IGKV1D-42	1.60826	4.56511	1.50515	1.14979e-12	1.32716e-11
IGLV1-51	172.985	417.588	1.27143	1.21424e-11	1.25611e-10
AL157871.3	0.644259	1.7698	1.45787	1.02035e-06	5.33935e-06
IGHV3-6	0.404927	0.8524	1.07387	1.60519e-09	1.27881e-08
MIR4538	0.791236	2.49168	1.65494	7.70216e-14	9.83213e-13
RTN1	0.729261	1.67772	1.202	1.3289e-47	1.23492e-45
IGHV3OR16-10	0.64881	1.50446	1.21338	7.51318e-13	8.80661e-12
IL2RB	3.08483	8.54312	1.46957	2.04545e-47	1.86911e-45
IGKV1D-8	4.21359	10.7669	1.35348	3.16841e-14	4.19097e-13
LINC02387	0.467392	0.197632	-1.24182	0.00146099	0.0038497
GNGT2	0.953728	2.06117	1.11182	2.01739e-55	4.56117e-53
TRAV8-2	0.267032	0.919931	1.78451	6.14721e-53	1.02912e-50
SLC38A3	0.901286	0.253827	-1.82814	0.00574217	0.0127461
BARX1	13.6124	5.25012	-1.3745	6.16351e-05	0.000228447
MS4A7	5.2655	11.6557	1.1464	1.79774e-38	9.10534e-37
TRAV39	0.285583	0.71724	1.32855	7.35691e-28	2.05534e-26
ACSM5	0.171456	0.384949	1.16683	6.20223e-26	1.60781e-24
LSP1	10.1386	20.4995	1.01572	2.53873e-45	1.97436e-43
AL391152.1	0.247695	0.123702	-1.00169	1.03955e-06	5.43127e-06
IGHV3OR16-9	2.13541	4.44691	1.05829	9.35499e-12	9.80567e-11
SLAMF7	5.76471	15.6231	1.43836	1.32666e-36	5.90163e-35
CCL4	3.02323	9.38802	1.63473	5.73348e-48	5.51495e-46
NUGGC	0.439769	0.96713	1.13696	4.2635e-21	8.76315e-20
TRAV3	0.326111	0.864258	1.4061	2.73428e-36	1.19216e-34
CARD16	3.05571	6.56362	1.10298	6.1937e-50	7.11173e-48
TSPAN19	0.284383	0.689293	1.27728	4.78311e-05	0.000181485
TAS2R2P	0.2495	0.122385	-1.02761	0.000237852	0.000770051
LINC02446	0.676485	2.88529	2.09258	2.20693e-26	5.81734e-25
CD52	22.8047	67.7708	1.57133	1.44933e-57	4.18227e-55
MSMB	185.782	66.8714	-1.47415	2.03012e-05	8.29408e-05
ADAMTS8	0.711703	1.67203	1.23226	4.89259e-10	4.15889e-09
RFX6	0.330981	0.0449522	-2.88028	0.000597504	0.00175115
P2RY12	0.423253	1.347	1.67016	1.67548e-42	1.0936e-40
ITGAL	3.32572	9.81064	1.56068	7.10396e-61	3.99479e-58
IL10	0.330037	0.814155	1.30268	3.91395e-37	1.8109e-35
TRBV12-3	0.171518	0.721945	2.07353	1.3943e-40	8.02583e-39
AC090796.1	0.0831981	0.216886	1.38231	1.2129e-10	1.10649e-09
POU5F1P3	0.205684	0.411887	1.00182	2.12839e-15	3.05482e-14
LINC02016	0.0684434	0.183764	1.42487	0.00148587	0.00390533
GLP2R	0.110184	0.325096	1.56096	0.00259864	0.0063977
FBN3	0.75468	0.296982	-1.34549	0.0214606	0.0396211
ADGRE1	0.354792	0.980816	1.46701	1.00141e-35	4.20725e-34
BPIFA2	6.9706	2.48103	-1.49034	0.00395361	0.00920843
FCN1	1.42744	4.15107	1.54006	4.60989e-34	1.76747e-32
AKR1C2	74.5569	29.2924	-1.34781	0.000175924	0.000589307
LINC02454	0.140706	0.321752	1.19327	0.0110552	0.0224534
GZMK	1.50236	6.31385	2.07129	1.06534e-56	2.78143e-54
FCRL3	0.299905	1.09533	1.86879	1.92258e-37	9.04808e-36
C22orf15	0.350204	0.749518	1.09777	2.59868e-05	0.000104189
AC015911.3	0.554808	1.2725	1.19761	6.74098e-37	3.06715e-35
CLEC6A	0.0993447	0.416692	2.06847	1.06601e-38	5.47511e-37
AC009133.3	0.10137	0.236231	1.22057	6.85234e-29	2.00907e-27
WDR72	2.41873	1.13209	-1.09526	6.74882e-07	3.65294e-06
LINC00892	0.173885	0.493594	1.50519	4.60641e-42	2.88638e-40
PTPN7	1.67537	4.54572	1.44003	6.95454e-63	5.084e-60
GGTA1P	1.24974	2.79231	1.15983	4.51031e-51	5.92308e-49
AL645941.2	0.0703823	0.210879	1.58313	2.00521e-30	6.34578e-29
LINC01281	0.0855495	0.267814	1.6464	5.52932e-43	3.71974e-41
ABI3BP	1.67258	3.96559	1.24546	5.9212e-30	1.82385e-28
IL13RA2	0.847147	1.90627	1.17007	2.21784e-08	1.51619e-07
ZACN	0.356776	0.149723	-1.25272	0.0143205	0.0280287
CRYBA2	0.48339	0.100091	-2.27187	0.000602856	0.00176354
AC146944.2	0.0788225	0.198206	1.33032	1.41286e-31	4.7817e-30
IGHV3OR15-7	1.88598	4.36812	1.2117	3.41821e-10	2.95602e-09
IGHV3-63	1.58969	3.51415	1.14443	3.13367e-12	3.46394e-11
BTLA	0.317919	0.87501	1.46064	1.27896e-49	1.43107e-47
CD2	6.39966	20.5415	1.68247	1.86093e-65	2.55076e-62
RNU6-917P	0.0931893	0.264829	1.50683	2.29937e-13	2.82191e-12
C1orf141	0.0518973	0.121729	1.22994	0.000114869	0.00040172
IKZF1	1.56267	4.1525	1.40997	9.16418e-58	2.71594e-55
MPEG1	6.6614	16.361	1.29636	1.1243e-51	1.56056e-49
TRGV5	0.15939	0.408153	1.35655	2.02966e-25	5.12227e-24
OSCAR	3.33858	8.44363	1.33863	9.62151e-38	4.63757e-36
CXCL6	1.73937	3.81904	1.13465	1.32474e-05	5.59956e-05
AC113349.1	0.237826	0.534699	1.16882	8.7053e-06	3.82137e-05
AL355075.5	0.0740113	0.158426	1.09799	1.35885e-13	1.70877e-12
AC006206.2	0.843891	0.404919	-1.05942	0.00158933	0.00414555
IGHV2OR16-5	0.121215	0.298526	1.30029	1.17791e-08	8.40732e-08
TESC	62.2708	27.8736	-1.15966	2.99817e-05	0.000118538
LINC02417	0.29421	0.0753762	-1.96466	4.32656e-09	3.25844e-08
AL606970.1	0.207184	0.0666549	-1.63613	0.00331829	0.00790328
AL365181.2	2.45237	0.951069	-1.36655	0.00108088	0.00295506
PGBD4P1	0.0528162	0.169046	1.67837	1.00105e-21	2.12939e-20
IGKV1D-12	1.86492	5.58502	1.58245	7.28472e-12	7.71793e-11
GPR183	8.07482	18.7759	1.21738	9.4832e-41	5.51661e-39
GCNT1P4	0.277776	0.101717	-1.44936	0.000376166	0.00115883
BCAN	0.640329	0.284781	-1.16896	0.00347418	0.00822733
CREB3L3	0.0369115	0.385946	3.38626	1.90291e-07	1.1276e-06
CALML3	3.04593	0.55668	-2.45196	0.00404069	0.00938136
AC069209.1	0.13453	0.295015	1.13286	1.25881e-27	3.44656e-26
MS4A14	0.414877	0.904013	1.12366	9.36677e-22	1.99828e-20
TBX10	0.478657	0.135281	-1.82303	0.0127593	0.0254039
AL133284.1	0.187143	0.0788111	-1.24767	0.00635678	0.013914
CFP	0.49986	1.15441	1.20756	8.46481e-35	3.3753e-33
PRMT8	0.375957	0.183537	-1.0345	0.000222747	0.000727053
MS4A6E	0.0889581	0.180708	1.02246	0.00253628	0.00625752
HLA-DPA3	0.499729	1.38372	1.46934	5.01558e-25	1.2429e-23
CD247	1.12038	3.40216	1.60246	2.38766e-65	2.9091e-62
AP003108.5	1.01651	0.490215	-1.05214	6.55193e-08	4.16977e-07
BLK	0.406744	1.24619	1.61534	1.85237e-27	5.05908e-26
CD19	0.967192	2.88987	1.57913	1.13169e-24	2.75569e-23
ALX3	0.185133	0.0678727	-1.44766	4.38859e-05	0.000167881
FAM30A	0.4522	0.948411	1.06855	1.09694e-16	1.71103e-15
FGD2	0.943186	2.39932	1.34701	4.62811e-54	8.90343e-52
AC093585.1	0.37686	0.178291	-1.0798	0.00284794	0.00693441
GMFG	8.92642	22.1569	1.3116	2.40929e-70	6.60476e-67
CLEC12A	0.913157	2.22466	1.28465	6.0191e-42	3.73952e-40
TIFAB	0.0910331	0.346204	1.92716	6.35962e-53	1.05661e-50
C16orf54	1.94293	4.04187	1.05679	2.34837e-46	1.92172e-44
MMP9	23.2531	51.8638	1.15731	1.78638e-17	2.9193e-16
PDCD6IPP2	0.512195	0.238464	-1.10292	0.000205515	0.00067746
ZNF683	0.785014	2.8026	1.83597	3.61193e-32	1.26539e-30
RCOR2	2.80985	1.40317	-1.00181	1.07676e-10	9.8971e-10
SEPT1	2.03738	4.67014	1.19675	1.36987e-41	8.36842e-40
AIF1	14.061	37.7845	1.42609	7.8513e-68	1.91319e-64
GZMB	4.30883	12.8416	1.57546	2.94744e-29	8.7946e-28
C1DP5	0.097594	0.26335	1.43211	3.13827e-23	7.16184e-22
LINC02345	0.491784	1.23968	1.33387	5.90587e-25	1.45858e-23
CRB2	0.0486152	0.15227	1.64715	3.81964e-10	3.28762e-09
CD79B	2.14063	6.25789	1.54764	6.4773e-32	2.21613e-30
KRT79	0.0454176	0.132511	1.54479	7.3674e-08	4.65096e-07
IFITM4P	0.223298	0.44722	1.00202	1.92489e-16	2.9666e-15
MTND4P24	2.15032	1.02708	-1.066	1.73488e-05	7.18966e-05
TRAV13-2	0.282615	0.889893	1.65479	7.84313e-43	5.2282e-41
JAML	1.67184	4.50831	1.43115	1.70645e-55	3.89835e-53
LINC01781	0.368664	1.136	1.62359	2.05029e-23	4.72818e-22
CCR2	1.23037	3.40875	1.47015	1.44233e-50	1.79725e-48
IGKV3OR22-2	0.12412	0.305545	1.29965	0.000135224	0.000464257
MIR6774	0.279404	0.674403	1.27126	2.41622e-08	1.64056e-07
AC138649.1	0.911411	0.378844	-1.2665	0.000506459	0.00151257
AC008443.2	0.333443	0.132384	-1.33271	0.00292295	0.00708559
CLEC10A	1.63442	5.91588	1.85581	8.3212e-60	3.44325e-57
IGKV1-8	6.94937	18.3413	1.40014	1.795e-14	2.41658e-13
IL24	0.916397	2.0264	1.14487	1.34556e-34	5.30745e-33
IL2RG	10.0474	27.0174	1.42707	1.38708e-60	6.91367e-58
IGLV4-60	11.8422	31.3749	1.40567	2.94338e-07	1.69159e-06
PLA2G2D	1.44714	6.97352	2.26868	3.80002e-39	2.00332e-37
AC104971.3	0.185232	0.532872	1.52445	4.54377e-24	1.08197e-22
TRAV8-4	0.331153	0.963102	1.54019	1.90001e-42	1.23647e-40
CD22	0.909259	2.52872	1.47565	6.90771e-29	2.0226e-27
IGHV3-60	1.2172	2.59565	1.09253	1.24586e-12	1.43202e-11
SIT1	1.6116	5.20645	1.69181	4.99779e-56	1.19137e-53
CIITA	2.65219	6.01047	1.18029	9.48346e-38	4.59121e-36
AC133540.1	0.303867	0.0971178	-1.64563	0.000121369	0.000421562
LRRC25	2.72866	6.24477	1.19445	6.0224e-45	4.53874e-43
PDX1	0.797076	0.392079	-1.02357	0.016271	0.0312552
TRBV3-1	0.445381	1.54807	1.79736	1.89456e-51	2.54906e-49
IGLV3-9	29.2612	59.681	1.02828	1.77036e-12	2.00339e-11
IGSF6	4.09785	11.8203	1.52833	2.00507e-60	9.77182e-58
PITX2	2.13193	0.782848	-1.44536	9.01744e-07	4.77574e-06
AC099568.1	0.0788189	0.192503	1.28827	2.97831e-16	4.52963e-15
TRAV35	0.132738	0.460147	1.79351	1.11465e-36	4.99908e-35
IGKV4-1	367.438	790.124	1.10458	1.11424e-14	1.52441e-13
AC008957.3	0.150138	0.326935	1.12271	6.8485e-15	9.53615e-14
CXorf21	1.48274	3.23189	1.12411	3.37802e-44	2.445e-42
AC243829.1	0.125821	0.283678	1.17289	5.14217e-16	7.71907e-15
NCF1	0.801049	2.3152	1.53118	5.90322e-54	1.11607e-51
FCER1G	32.6815	83.1382	1.34704	3.89343e-58	1.25569e-55
ITGAD	0.0928655	0.27336	1.55759	1.03145e-24	2.53029e-23
IGHJ3P	11.7325	23.993	1.03211	1.88398e-10	1.67685e-09
CSF2RB	2.97433	8.13914	1.45231	7.12128e-60	3.0034e-57
C11orf21	0.305517	0.787554	1.36613	2.97152e-34	1.14733e-32
MRC1	9.95817	28.6115	1.52264	1.82989e-32	6.49372e-31
AL022313.2	1.32626	0.446562	-1.57043	0.00054809	0.00162347
SPI1	11.9224	29.3827	1.3013	2.75552e-52	4.11097e-50
TRBJ2-3	0.872151	2.84984	1.70823	2.85443e-33	1.05388e-31
TAGAP	2.05155	5.40649	1.39798	1.03258e-60	5.66141e-58
IGKV2-26	0.542657	1.57202	1.53451	4.51175e-11	4.34742e-10
TRAJ18	0.349159	0.783439	1.16594	5.33051e-18	9.04125e-17
MIR3945HG	0.279798	0.717303	1.3582	2.45786e-26	6.46322e-25
IGKV1-33	1.87488	5.29715	1.49842	9.94661e-12	1.03826e-10
APOBEC3A	0.524518	1.05718	1.01115	8.38732e-18	1.40414e-16
TMEM150B	1.151	2.84588	1.30598	1.0194e-37	4.8813e-36
PTPRQ	0.0393297	0.0801331	1.02678	0.000148797	0.000506404
ATP6V1B1	3.05676	1.29479	-1.23928	9.71246e-08	6.02387e-07
CDHR4	0.767245	1.64409	1.09953	8.7213e-05	0.000313193
WFDC6	0.172879	0.408618	1.24099	0.000211114	0.000693415
CXCL13	10.6792	41.7067	1.96547	5.16779e-36	2.20068e-34
LINC01010	0.134639	0.320552	1.25146	7.10063e-24	1.67806e-22
IGKV6-21	13.0908	28.9521	1.14511	3.18202e-14	4.20645e-13
PLA2G4A	30.0264	12.715	-1.2397	1.31388e-10	1.19415e-09
AC004888.1	0.179082	0.0877155	-1.02971	0.0248149	0.0448653
VEGFD	1.45441	3.36212	1.20894	1.48579e-05	6.23156e-05
AP002954.1	0.523893	1.15467	1.14014	1.39724e-22	3.10464e-21
COL2A1	3.66662	0.79018	-2.2142	0.00111732	0.00304226
LILRB1	1.2888	3.25174	1.33518	1.95172e-53	3.56693e-51
CYBB	13.8369	43.0786	1.63845	1.94139e-58	6.97979e-56
FOXP4-AS1	1.08873	0.522751	-1.05845	9.61323e-13	1.11549e-11
KLHL4	0.20625	0.422391	1.03418	3.73252e-14	4.90167e-13
TRG-AS1	0.352834	0.962906	1.44841	3.59608e-54	7.04158e-52
TRAV12-2	0.480144	1.54889	1.68969	1.18438e-43	8.35198e-42
CYP2F1	0.298182	0.61403	1.04212	0.00135736	0.00360871
HAVCR2	3.87863	10.4791	1.43389	4.40579e-65	4.83117e-62
LINC01819	0.155891	0.37772	1.27678	4.73128e-05	0.000179792
HAPLN3	3.69557	7.79663	1.07705	2.91592e-36	1.26632e-34
ST8SIA6-AS1	1.20008	0.308112	-1.96161	0.00350745	0.00829704
B2M	567.477	1157.83	1.02879	1.24274e-52	1.96076e-50
TRBJ2-7	1.11929	3.87832	1.79285	6.49651e-33	2.35886e-31
MUC5AC	34.2587	13.3839	-1.35598	0.0234375	0.0427819
EBI3	1.35751	3.28815	1.27631	5.03652e-44	3.60967e-42
GALNTL6	0.385256	0.138893	-1.47184	0.00872801	0.0182964
GAB3	0.997333	2.18714	1.1329	6.57275e-47	5.72012e-45
CD274	2.56051	6.32723	1.30514	5.74003e-35	2.30981e-33
FCER2	0.198064	0.875543	2.14421	9.75587e-29	2.82637e-27
AC013457.1	0.280821	1.00739	1.84291	7.26464e-09	5.34096e-08
LINC01629	0.241187	0.579572	1.26484	0.000492858	0.00147602
LINC02588	0.77501	0.37716	-1.03904	2.95335e-07	1.69688e-06
BIRC3	10.2656	20.8023	1.01892	4.46506e-30	1.39095e-28
LILRB5	0.648897	1.63874	1.33653	2.21325e-30	6.98401e-29
FCER1A	3.57876	7.66008	1.0979	1.18192e-08	8.42947e-08
SHISAL2B	0.286202	0.138954	-1.04242	0.0269201	0.04812
AL139352.1	0.141652	0.287851	1.02298	3.17335e-22	6.93866e-21
TRBV2	0.40918	1.39315	1.76755	1.04605e-49	1.18252e-47
ATP4B	0.359674	0.169749	-1.08329	0.00548484	0.0122505
GBP4	5.54977	16.273	1.55198	7.14918e-48	6.72913e-46
TNFSF13B	3.8413	10.1686	1.40445	4.6215e-58	1.4689e-55
CXCL11	2.00559	7.9866	1.99356	1.8951e-37	8.93796e-36
HCK	7.47196	16.8847	1.17616	3.07875e-58	1.055e-55
LAIR1	2.90647	7.65834	1.39776	1.06157e-60	5.67836e-58
AL662860.1	0.0826361	0.182464	1.14277	1.08687e-11	1.12914e-10
LINC01914	0.25532	0.521025	1.02905	4.12394e-18	7.09908e-17
LINC00968	0.172783	0.371158	1.10307	4.71047e-18	8.04559e-17
GIMAP7	6.17754	15.8343	1.35795	2.6198e-57	7.36601e-55
GIMAP1	0.99416	2.3629	1.24901	3.63705e-55	7.82001e-53
CD300E	0.748128	1.72995	1.20937	6.07757e-17	9.60283e-16
IGKV1OR1-1	0.193708	0.608869	1.65225	1.78808e-07	1.06532e-06
TRGV2	0.130456	0.381875	1.54954	8.15512e-28	2.26679e-26
PTGDS	15.9795	42.3688	1.40678	9.72479e-31	3.13639e-29
TRAV12-3	0.400792	1.40806	1.81278	6.30644e-50	7.20346e-48
RNY4P19	1.69057	0.731328	-1.20891	3.16124e-07	1.80686e-06
IGHV1OR15-1	0.0950316	0.228522	1.26586	1.84158e-08	1.2754e-07
MCEMP1	3.11731	7.6271	1.29084	2.24312e-12	2.51374e-11
AC243829.4	0.1606	0.536882	1.74113	1.03703e-40	6.01667e-39
AC007336.2	0.13558	0.358225	1.40172	4.64656e-18	7.96744e-17
KLHL6	1.1729	2.78148	1.24577	2.96851e-41	1.78853e-39
IL2RA	1.82785	5.4025	1.56348	4.23979e-44	3.04862e-42
AC090559.1	0.943459	2.33176	1.30538	2.18302e-45	1.70985e-43
AC125603.2	2.89394	1.35357	-1.09626	0.019618	0.0367195
CKS1BP2	0.252633	0.108378	-1.22097	2.26401e-05	9.1812e-05
KCNE1	0.112103	0.255221	1.18692	1.00377e-18	1.79265e-17
LINC01412	0.0626431	0.140196	1.16222	1.29923e-11	1.33646e-10
GPR55	0.126802	0.274808	1.11584	2.11542e-30	6.68493e-29
LINC01358	0.0798954	0.199247	1.31837	1.37401e-26	3.6437e-25
ADAMTS7P3	0.165302	0.536764	1.69918	0.000653388	0.00189493
AKR7L	0.847241	0.376283	-1.17096	1.52943e-06	7.70196e-06
TRAV1-2	0.305223	0.752864	1.30253	4.9521e-31	1.62582e-29
TRBV28	3.69953	11.5385	1.64105	1.87759e-59	7.48679e-57
MTND1P23	76.8467	28.4592	-1.43309	0.0240089	0.0436491
TRBV21-1	0.0809825	0.31404	1.95527	9.60288e-34	3.64992e-32
TRBV20-1	1.47518	4.7126	1.67563	3.27647e-53	5.70288e-51
LINC00861	0.369855	0.947995	1.35792	3.80586e-38	1.88412e-36
LILRA6	0.595949	1.47667	1.30909	6.87532e-35	2.75654e-33
AC004921.1	0.342979	0.805086	1.23102	1.4897e-43	1.04714e-41
IGHV3-23	226.915	471.109	1.05391	4.25142e-11	4.1092e-10
AL590764.1	0.476436	1.16867	1.29452	1.53273e-61	9.33733e-59
SHISAL2A	0.277091	0.585194	1.07856	2.32086e-35	9.58547e-34
CD72	1.20089	2.81906	1.23111	1.38092e-46	1.16931e-44
AC007384.1	0.458308	0.95596	1.06063	7.05953e-32	2.41157e-30
CHIT1	5.25023	16.7244	1.6715	3.41343e-23	7.78171e-22
NPY4R	0.0751985	0.160676	1.09538	2.36907e-07	1.38328e-06
AC010307.4	0.443126	0.169139	-1.3895	5.69034e-06	2.59395e-05
PLEKHA3P1	0.143123	0.292308	1.03023	2.55761e-33	9.47481e-32
AC021188.1	0.191759	0.429405	1.16304	1.14707e-34	4.54382e-33
AL121985.3	0.0673093	0.167286	1.31344	6.07068e-19	1.10051e-17
AC015660.2	0.208697	0.525307	1.33175	9.17989e-10	7.52051e-09
SMIM25	2.82975	6.26605	1.14688	4.60546e-28	1.29656e-26
LCN15	0.751524	0.0790409	-3.24915	0.00145987	0.00384904
CD200R1	0.437033	1.09065	1.31938	1.46261e-52	2.2589e-50
FCGR1B	0.217911	0.5499	1.33543	8.73047e-45	6.53474e-43
ALOX5AP	14.8698	36.2231	1.28453	2.09076e-39	1.11835e-37
CLEC4C	0.0746298	0.197367	1.40306	2.12937e-27	5.80114e-26
HOXC11	1.26572	0.592244	-1.09569	0.00215175	0.00541419
ALOX5	9.013	20.0211	1.15144	1.09803e-39	5.96062e-38
TRAV17	0.328503	1.08452	1.72308	3.0672e-47	2.76818e-45
CD1C	2.41865	5.97702	1.30523	7.37788e-22	1.58476e-20
IGLL3P	0.301908	0.686458	1.18506	2.05062e-06	1.01334e-05
AL133467.1	0.241332	0.513382	1.08901	1.75049e-18	3.07859e-17
FAM83F	1.03299	0.439845	-1.23176	0.0117488	0.023667
IGHV5-51	193.268	423.181	1.13067	1.736e-10	1.55334e-09
AC009093.3	0.347776	0.709699	1.02905	1.73117e-09	1.37317e-08
PRAMENP	0.0952998	0.24039	1.33483	3.91311e-14	5.13268e-13
CXXC4	2.12049	1.03857	-1.0298	2.6671e-06	1.28979e-05
ARHGEF6	2.77425	5.82897	1.07114	8.29392e-50	9.42456e-48
LCP2	3.43182	8.86602	1.36931	2.81681e-71	1.4648e-67
IL4I1	4.19239	10.9001	1.3785	3.75549e-35	1.53088e-33
HS3ST3B1	0.779366	1.59997	1.03767	1.68504e-33	6.28481e-32
IGLC7	18.6194	41.1628	1.14454	4.81388e-11	4.62229e-10
TRAJ4	0.315346	0.671995	1.09151	1.81683e-13	2.25495e-12
CALHM6	3.4185	12.6151	1.88372	5.40814e-52	7.75202e-50
FMO2	3.60967	7.40135	1.03592	2.06986e-20	4.06758e-19
CPLX2	7.48436	1.57472	-2.24878	0.0112128	0.0227292
TAT	0.253949	0.120193	-1.07918	0.000725161	0.00207781
AGER	21.5179	53.937	1.32574	9.01259e-05	0.000322755
BPIFB4	1.35861	0.236727	-2.52084	2.09451e-06	1.03364e-05
AC069120.1	0.704261	0.216646	-1.70077	0.0157039	0.030317
CD74	747.067	1766.51	1.24159	5.36367e-46	4.29309e-44
AL157871.2	0.643663	1.35479	1.07369	1.70903e-08	1.19197e-07
SCML4	0.179168	0.540655	1.59339	2.66967e-44	1.93869e-42
RASAL3	2.00064	5.2402	1.38916	4.78494e-51	6.17286e-49
FPR2	0.459544	1.39951	1.60665	4.87539e-24	1.15842e-22
DRAIC	5.65697	2.12348	-1.4136	1.76362e-07	1.05217e-06
IL7R	5.32796	15.1844	1.51094	1.36975e-48	1.41033e-46
LINC02195	0.627042	1.97798	1.6574	1.20228e-27	3.30415e-26
TOMM20P2	0.324302	0.862442	1.41109	9.07068e-39	4.6697e-37
TNFRSF9	0.690017	1.91852	1.47529	4.43096e-41	2.64064e-39
MYCN	3.73967	1.40634	-1.41097	4.0319e-05	0.00015573
IGKV2D-26	0.0984212	0.238106	1.27456	1.57461e-05	6.56891e-05
IGHEP1	0.0884405	0.209837	1.24649	0.000332247	0.00103826
IL9R	0.134399	0.392419	1.54588	2.83879e-43	1.97643e-41
AP006248.3	0.319912	0.100789	-1.66634	0.00050378	0.00150585
AC087257.2	0.133997	0.42418	1.66248	0.0161245	0.0310063
RN7SL502P	0.39308	0.179829	-1.1282	0.0207513	0.0385023
SERPINA6	0.192588	0.578769	1.58747	0.0241703	0.043877
CHL1-AS2	0.49064	0.227423	-1.10929	0.00161611	0.00420838
AP001025.1	0.212387	0.0729782	-1.54116	0.000334872	0.00104534
AC007728.2	0.176207	0.480933	1.44856	1.61418e-49	1.78791e-47
AL035530.1	0.145812	0.387381	1.40965	3.50634e-25	8.72843e-24
FDCSP	3.35847	14.1832	2.07831	5.96333e-21	1.21432e-19
SFTPC	166.48	502.605	1.59407	1.22134e-08	8.69084e-08
LILRB4	2.82991	8.28188	1.5492	1.70248e-46	1.41428e-44
EREG	3.63206	9.60156	1.40248	6.05662e-10	5.08334e-09
IGKV3OR2-268	3.64111	7.50033	1.04258	7.15574e-14	9.16662e-13
LINC00996	0.31899	0.849692	1.41343	4.77582e-40	2.65834e-38
AL645608.3	0.479196	0.207937	-1.20447	0.00314226	0.00753477
AL390036.1	0.156526	0.326802	1.06201	4.23282e-19	7.74875e-18
IGHV3-49	51.8514	104.338	1.00881	3.03451e-14	4.01629e-13
PCAT18	0.182463	0.0639698	-1.51214	0.00600853	0.0132568
U62631.1	0.171685	0.460834	1.42448	2.60622e-17	4.21201e-16
SLC6A4	0.266019	0.655963	1.30209	0.00130755	0.00349366
LINC02244	0.213508	0.460811	1.10988	6.87233e-14	8.81387e-13
IGKV2D-29	18.8985	43.9717	1.2183	1.60323e-11	1.62855e-10
AC008957.1	0.25966	0.55778	1.10307	6.85842e-23	1.54427e-21
IGHV3-37	0.335877	0.757851	1.17398	1.78199e-10	1.59124e-09
IGLV2-18	10.9378	27.9095	1.35143	1.36814e-13	1.71848e-12
CD8B	1.23943	3.25337	1.39226	4.69809e-37	2.15552e-35
SCIMP	1.05201	3.14127	1.5782	2.19035e-65	2.82568e-62
LINC00668	0.260532	0.126339	-1.04416	0.00121145	0.00326638
LAX1	1.34674	3.12872	1.2161	5.54114e-26	1.43814e-24
CD244	0.421134	1.12405	1.41635	6.00939e-51	7.70713e-49
GLIPR1	2.73834	5.65551	1.04636	5.28319e-48	5.10421e-46
TRBV7-9	0.98431	3.27242	1.73317	3.76265e-49	4.06495e-47
AC015911.7	0.904391	2.2898	1.3402	4.0567e-37	1.86906e-35
AL928742.1	0.363908	0.846606	1.21812	1.96516e-17	3.20908e-16
IGKV1D-17	2.80191	6.97778	1.31636	1.69116e-09	1.34283e-08
DBH-AS1	0.606417	1.31003	1.11122	6.4877e-19	1.17297e-17
IGLV3-25	168.296	372.005	1.14432	1.97546e-14	2.64816e-13
SLA	2.83748	6.83576	1.26849	3.78942e-58	1.25569e-55
FCMR	3.1906	8.33816	1.3859	2.22608e-42	1.43168e-40
MIR342	0.129595	0.27006	1.05928	8.20495e-06	3.62131e-05
AC022784.6	0.337897	0.167109	-1.01579	5.58105e-06	2.5485e-05
SNORA71A	15.6052	5.83766	-1.41856	0.00054444	0.00161418
HPR	0.14896	0.334514	1.16714	0.000375282	0.00115659
TRGV7	0.349877	0.909786	1.37868	5.91861e-41	3.47992e-39
FXYD4	6.51831	1.50485	-2.11488	2.18171e-07	1.28208e-06
TBC1D27P	0.128228	0.37613	1.55252	2.8882e-19	5.34768e-18
AC103563.1	2.35197	5.98413	1.34727	2.03238e-09	1.59528e-08
CD84	1.88264	5.0792	1.43185	6.75426e-53	1.11374e-50
IGLV2-5	0.998036	2.06827	1.05126	1.70418e-09	1.35267e-08
OSM	1.98154	4.30392	1.11903	2.2617e-17	3.67417e-16
AL731567.1	0.764983	1.67316	1.12907	2.71637e-20	5.30478e-19
PIK3CG	1.03374	2.41204	1.22238	3.49959e-43	2.39842e-41
NAIP	0.101049	0.217607	1.10667	1.28543e-30	4.11545e-29
IGHD3-3	3.03637	8.29173	1.44933	1.72961e-10	1.54824e-09
LINC01215	0.26689	0.903632	1.75949	2.91687e-37	1.36396e-35
FCGR1A	1.36034	3.78129	1.47491	1.93534e-51	2.58805e-49
AC108134.3	0.558637	1.23109	1.13995	6.31363e-28	1.76838e-26
HAL	3.03117	1.47745	-1.03676	5.34695e-05	0.000201104
RUNX3	2.99178	6.62627	1.14719	1.34075e-42	8.80359e-41
CELF3	1.25966	0.42237	-1.57645	4.10801e-05	0.000158141
PDCD1LG2	1.39363	4.23766	1.60441	3.60523e-55	7.82001e-53
KLRC4	0.0997906	0.28625	1.5203	2.47851e-18	4.32772e-17
C17orf78	0.152723	0.0739144	-1.04699	0.00414914	0.00959759
PROC	2.77961	1.34564	-1.04659	0.00271395	0.00664209
GAPT	0.542716	1.35368	1.31861	5.10699e-40	2.83548e-38
CCR4	0.997308	2.65568	1.41297	3.25056e-41	1.9531e-39
AC002076.1	0.629526	0.264949	-1.24855	0.00334209	0.00795219
MMP2-AS1	0.412528	1.11529	1.43485	7.79092e-20	1.48706e-18
CASP5	0.182511	0.507154	1.47444	7.4196e-35	2.96392e-33
RNU1-22P	0.0848216	0.233881	1.46327	9.32572e-11	8.63693e-10
FERMT3	7.77611	19.292	1.31088	4.75683e-59	1.76817e-56
IGKV3D-20	15.7638	37.8403	1.26331	1.26214e-11	1.30136e-10
PDCD1	0.983644	3.10648	1.65907	2.06012e-44	1.51105e-42
LPXN	6.47043	14.5363	1.16773	5.18631e-71	1.89568e-67
IGLL1	0.28003	0.635389	1.18206	8.09842e-07	4.31503e-06
AC007686.1	0.230995	0.527366	1.19094	0.0130876	0.0259634
AC110741.1	0.560302	1.49037	1.41139	0.000107038	0.000376434
TRAV12-1	0.45286	1.50694	1.73448	1.41452e-46	1.19315e-44
CYSLTR2	0.299813	0.628842	1.06863	5.57056e-39	2.92268e-37
LILRA1	0.221581	0.505458	1.18976	4.45825e-45	3.41867e-43
TNFRSF13B	0.238495	0.716074	1.58615	3.17989e-25	7.92479e-24
TRBV27	0.17799	0.680363	1.93451	9.75087e-42	5.99009e-40
SELL	4.46883	12.8947	1.5288	2.48866e-50	3.0154e-48
HLA-DMB	12.2523	32.4384	1.40465	5.86018e-57	1.56731e-54
PTPRC	5.63054	17.0445	1.59796	4.89435e-65	5.11134e-62
NLRC3	0.914365	2.16105	1.24089	1.52189e-40	8.73732e-39
FAM78A	1.36936	3.21962	1.23339	1.1069e-57	3.23672e-55
CSF2	1.46517	4.19494	1.51759	2.2628e-13	2.77858e-12
SELPLG	9.41112	22.6352	1.26613	5.44668e-63	4.11901e-60
TNFSF8	0.800487	1.86017	1.21648	7.66072e-49	8.07728e-47
IGKV1OR2-108	9.5089	21.5908	1.18307	1.57531e-12	1.79564e-11
AL133320.1	0.0995757	0.212944	1.09661	6.98572e-06	3.13378e-05
TRBV11-2	0.343355	1.03321	1.58936	1.45173e-39	7.8034e-38
FPR1	3.30723	8.05357	1.28401	4.09411e-36	1.7571e-34
MIR34C	0.567537	1.24127	1.12903	0.000363665	0.00112458
CLEC2L	0.436234	0.145647	-1.58263	0.0274003	0.0488272
FYB1	3.75772	9.2194	1.29482	2.16498e-53	3.92399e-51
AC007278.1	0.074033	0.2021	1.44883	4.10839e-16	6.21387e-15
AC005908.2	0.278365	0.124231	-1.16395	0.000252613	0.000813153
MMP25	0.626309	1.33631	1.09331	1.13651e-29	3.46179e-28
IGKV6D-41	0.246442	1.1717	2.24929	1.60529e-09	1.27881e-08
AC011899.2	0.386322	0.833336	1.1091	1.76708e-33	6.56846e-32
MCHR1	0.215796	0.431773	1.00061	4.43295e-14	5.78684e-13
TRBJ2-1	0.757248	2.8172	1.89543	2.04997e-37	9.62696e-36
CCL23	0.880269	2.27666	1.3709	8.38595e-28	2.328e-26
LTB	6.69743	18.9138	1.49776	2.28455e-39	1.21608e-37
AC119428.2	0.0926906	0.249022	1.42578	9.99006e-34	3.79052e-32
PTGER4	2.44988	5.37502	1.13356	1.04805e-48	1.09452e-46
LINC02520	0.0591653	0.154338	1.38326	2.19693e-13	2.70072e-12
LINC02362	0.689064	1.46548	1.08866	4.1598e-16	6.28728e-15
LAT2	2.9216	6.33067	1.1156	2.10442e-50	2.57833e-48
APOC2	0.138163	0.364102	1.39797	1.94909e-22	4.30035e-21
FOXI3	1.62773	0.726367	-1.16409	0.000868231	0.00243993
TRAV4	0.387888	1.22896	1.66373	1.47993e-47	1.36947e-45
JCHAIN	219.994	566.109	1.36362	1.14634e-19	2.17288e-18
DOK2	4.24163	11.4121	1.42788	3.39663e-57	9.31144e-55
MAGEA6	6.79099	2.17121	-1.64512	0.0077722	0.01656
BPIFA1	633.108	280.623	-1.17382	0.00674978	0.0146448
TRGV4	0.14583	0.419566	1.52461	3.36311e-28	9.52926e-27
LRRC26	1.17326	0.317737	-1.88462	1.54733e-05	6.4674e-05
PYHIN1	0.449463	1.41576	1.65531	9.28284e-56	2.14297e-53
IGKV3-15	106.326	222.206	1.06341	5.78752e-12	6.20666e-11
MS4A6A	5.46542	15.0053	1.45707	5.30309e-62	3.52431e-59
MILR1	2.83577	6.00401	1.08219	2.62214e-36	1.15012e-34
OTOAP1	0.11916	0.256115	1.1039	1.67033e-19	3.14438e-18
LINC01871	1.95106	6.17604	1.66242	1.04896e-36	4.71409e-35
PRKCB	1.12297	2.70306	1.26727	8.13982e-51	1.03787e-48
CD80	0.479247	1.14206	1.2528	2.19515e-49	2.4071e-47
XIRP1	0.151367	0.314964	1.05714	6.84351e-08	4.34525e-07
CYP4F11	4.74663	2.25861	-1.07147	0.0207983	0.0385699
PI16	0.293125	0.731942	1.32021	4.10562e-12	4.48408e-11
AD000864.1	0.236432	0.492782	1.05952	1.25631e-48	1.30579e-46
BPIFB2	19.8772	8.41447	-1.24017	0.0124146	0.0248123
TRBV4-1	0.329324	1.26352	1.93987	1.09409e-37	5.22755e-36
AOAH	1.96762	5.75245	1.54772	1.20792e-60	6.16066e-58
ZEB2-AS1	0.0956959	0.193861	1.01849	3.28199e-29	9.76626e-28
FAM129C	0.149673	0.453015	1.59774	1.02696e-25	2.62193e-24
TUSC8	0.842254	0.210624	-1.99959	0.00257386	0.00634097
RUBCNL	0.560682	1.20256	1.10086	4.49942e-40	2.51086e-38
IGKV1OR9-1	0.0666562	0.164033	1.29917	6.12949e-06	2.7751e-05
ITGAX	4.14489	9.90876	1.25737	5.27074e-41	3.1157e-39
IGKV1-39	5.23789	11.834	1.17588	4.3139e-11	4.1641e-10
GNLY	3.74004	12.3894	1.72798	6.94452e-27	1.86186e-25
NPW	4.87269	1.94657	-1.32379	5.43801e-08	3.50458e-07
C1QB	81.0391	234.784	1.53464	1.31497e-50	1.64792e-48
AL442224.1	1.61634	0.602424	-1.42388	0.00229308	0.00572903
AC008750.1	0.160034	0.382057	1.25541	1.35238e-21	2.86126e-20
UCHL1	47.6138	18.8452	-1.33718	0.000300565	0.000949675
PLA2G10	7.14954	3.30805	-1.11187	0.0148401	0.0288834
TRPM5	0.308422	0.123566	-1.31962	6.86533e-08	4.35659e-07
SCGB1A1	143.827	463.5	1.68823	2.0479e-06	1.01223e-05
GRAP2	0.563815	1.18372	1.07004	5.04974e-42	3.14619e-40
CLEC4A	2.54189	7.18637	1.49936	5.14966e-58	1.59066e-55
CNR2	0.108498	0.367015	1.75817	3.55042e-33	1.30426e-31
LINC02154	0.197805	0.662284	1.74337	2.66272e-18	4.63462e-17
TIGIT	0.835553	2.53184	1.59938	1.38987e-54	2.90298e-52
CHRNA5	2.16708	0.87294	-1.3118	1.17034e-08	8.36319e-08
IGKV1OR2-3	0.683671	1.69278	1.30802	3.2123e-11	3.13798e-10
AC004585.1	0.608032	1.75704	1.53093	3.24038e-40	1.83157e-38
MEFV	0.219053	0.447072	1.02923	1.48233e-30	4.73203e-29
TRDV3	0.0414668	0.173163	2.0621	5.52631e-11	5.27175e-10
AC104809.1	0.0783192	0.185251	1.24204	0.0092806	0.0192995
TRBJ2-4	0.16514	0.655541	1.989	3.25463e-19	6.00314e-18
P2RY10	1.08818	3.03598	1.48024	5.78056e-48	5.53596e-46
DNAJC5B	0.509065	1.38862	1.44772	2.20947e-41	1.34227e-39
IFNG	0.361229	1.37574	1.92922	4.79136e-32	1.66528e-30
TRAV8-1	0.152283	0.53283	1.80692	9.84193e-38	4.72305e-36
HLA-DQA1	20.8191	65.5606	1.65492	2.81444e-57	7.8131e-55
NXF3	0.20545	0.603734	1.55513	1.03358e-06	5.40214e-06
LINC00887	0.186702	0.0924292	-1.01432	1.36471e-05	5.75789e-05
LINC02285	0.168058	0.423107	1.33207	3.14444e-46	2.5541e-44
TRAV21	0.423834	1.49444	1.81804	3.39667e-52	4.99949e-50
CD53	19.1319	52.6007	1.4591	5.20793e-75	1.14215e-70
TRGV10	0.412008	1.23558	1.58445	3.08118e-38	1.52881e-36
TRBV29-1	0.813507	2.82145	1.79421	1.4093e-45	1.11177e-43
CCR8	0.386044	0.986841	1.35405	5.71004e-40	3.15433e-38
HLA-DQB1-AS1	3.32453	6.90797	1.05511	5.62295e-21	1.14713e-19
IGKV1-37	0.151411	0.418848	1.46796	2.60205e-08	1.75857e-07
SCGB3A1	306.687	775.469	1.3383	0.000301866	0.000953372
IGHV3-13	14.8916	42.0606	1.49797	2.31897e-10	2.04164e-09
AL683807.1	0.448157	1.01021	1.17258	1.19487e-21	2.5343e-20
HMGB3P32	0.0996619	0.219124	1.13663	2.51352e-12	2.80244e-11
VPREB3	1.7649	4.62345	1.38938	8.30601e-18	1.39159e-16
EPYC	0.491696	1.09654	1.15712	8.73684e-06	3.83369e-05
ERVH48-1	2.94341	1.03353	-1.50991	0.000731662	0.00209342
IGHV3OR16-11	0.457341	1.42436	1.63897	3.57239e-09	2.71752e-08
PRG4	1.24727	8.56081	2.77897	2.18845e-06	1.07636e-05
IGLV3-30	0.184114	0.421657	1.19547	2.27459e-08	1.55064e-07
IGHV3-30	90.2996	190.047	1.07356	1.67408e-13	2.08486e-12
IGHD6-25	1.37524	2.77359	1.01207	6.13372e-05	0.000227573
APOE	98.9593	205.353	1.0532	2.99698e-21	6.24185e-20
TRBV7-4	0.0912643	0.336175	1.88109	2.65767e-31	8.80443e-30
C11orf53	1.93571	0.418523	-2.20948	0.0268009	0.0479499
TRAV20	0.184647	0.550145	1.57504	3.26976e-36	1.41438e-34
SP140	0.917879	2.28589	1.31638	1.70615e-50	2.10211e-48
IGKV1OR22-1	1.43717	3.91739	1.44666	1.47402e-12	1.68632e-11
HLA-DPA1	54.0483	145.678	1.43046	4.79967e-52	7.01743e-50
CPA3	9.73309	19.6342	1.0124	5.09527e-18	8.68255e-17
ITLN1	1.20283	40.2609	5.06487	2.30604e-05	9.33612e-05
TMEM212	0.200564	0.437039	1.1237	7.30552e-05	0.000266701
TNFRSF17	2.28848	5.42987	1.24653	1.29226e-17	2.13408e-16
LINC01150	0.353412	0.824591	1.22233	1.61672e-31	5.43807e-30
TRBV11-3	0.0688879	0.22307	1.69517	4.6685e-18	7.99882e-17
APOBEC3G	2.33224	5.35313	1.19867	7.24214e-47	6.27777e-45
IGHV3-43	14.9717	34.2318	1.1931	4.72168e-09	3.54264e-08
CXCL9	14.766	66.0403	2.16107	1.49778e-38	7.62133e-37
IL16	1.17376	2.99789	1.35281	1.5623e-56	3.98404e-54
CD300A	4.14013	8.54088	1.04471	9.97088e-40	5.45315e-38
CD79A	13.039	32.622	1.32301	8.22396e-22	1.75789e-20
ZDHHC20P1	0.205341	0.443053	1.10946	3.78858e-17	6.08253e-16
AC097059.1	0.0664712	0.183154	1.46225	0.00183472	0.00470997
AC090502.1	0.680719	0.302179	-1.17165	0.00011652	0.00040678
SLA2	0.999572	2.55055	1.35143	1.36682e-51	1.88527e-49
CR1	0.351612	0.91715	1.38317	3.86916e-36	1.66709e-34
HNRNPA1P21	0.975289	2.28013	1.22521	1.3325e-38	6.79608e-37
IGKV1D-43	1.51677	3.16796	1.06255	4.60564e-11	4.4301e-10
CLCNKA	0.506778	0.21281	-1.25179	0.00293864	0.0071189
L1CAM	0.532449	1.16881	1.13432	2.03638e-18	3.55856e-17
GPT2	16.5604	7.81993	-1.08251	8.0106e-12	8.45431e-11
CD209	1.434	3.32789	1.21456	5.18031e-28	1.45653e-26
SAMD3	0.125736	0.360887	1.52115	3.10133e-54	6.12749e-52
LINC00958	1.53088	0.561234	-1.44769	0.0031451	0.00754075
AANAT	0.10638	0.21962	1.04579	7.96856e-16	1.17762e-14
CD86	3.5667	8.72537	1.29063	2.06121e-60	9.82705e-58
FOLR2	8.72332	23.1596	1.40866	6.12872e-39	3.20785e-37
IL12RB1	0.855282	2.39536	1.48577	9.37782e-67	1.86968e-63
RN7SL395P	0.744243	0.235382	-1.66077	0.00828216	0.0174835
TERT	0.339629	0.161885	-1.06899	2.88715e-07	1.66156e-06
GIMAP8	2.64392	5.70536	1.10964	5.13795e-39	2.70217e-37
LINC00926	0.673732	1.48509	1.1403	8.29653e-15	1.14941e-13
TRDV1	0.27582	1.08977	1.98223	8.02557e-32	2.72882e-30
C9orf139	0.131938	0.317792	1.26822	6.15195e-27	1.65139e-25
AP003774.4	0.251593	0.528254	1.07014	3.45542e-33	1.27149e-31
SPIB	0.564979	2.23077	1.98127	2.57205e-34	1.00014e-32
BX284668.2	0.478226	0.23392	-1.03168	4.89854e-06	2.26285e-05
AGTR2	1.50992	3.8213	1.3396	0.0150042	0.0291615
CD28	0.725853	1.82903	1.33333	4.25137e-51	5.61667e-49
RNF186	1.30266	0.45482	-1.51809	0.00115201	0.00312799
IGHVIII-67-2	0.413439	1.3008	1.65365	1.11792e-09	9.08375e-09
CASP17P	0.610729	1.29768	1.08733	1.75513e-33	6.53508e-32
IGKV3D-11	5.6742	11.4118	1.00803	1.19558e-11	1.23797e-10
SIGLEC8	0.455651	1.18146	1.37457	1.24334e-27	3.41272e-26
MS4A4A	5.60575	14.0097	1.32145	1.12893e-46	9.67133e-45
LINC01943	0.452043	1.04367	1.20713	2.35778e-36	1.03832e-34
DDC	6.47272	1.70953	-1.92077	0.0050249	0.0113435
HLA-DPB1	90.9562	234.859	1.36855	5.41198e-54	1.03209e-51
ABCC8	0.264278	0.0954973	-1.46852	5.14098e-05	0.000194023
MSR1	4.93572	11.9785	1.27912	1.46094e-33	5.46756e-32
CD40LG	0.589655	1.66191	1.4949	4.99965e-41	2.96344e-39
ITGB7	1.01666	2.31555	1.18753	2.64994e-41	1.60098e-39
GPR84	0.9165	2.45318	1.42045	9.6008e-36	4.04137e-34
AL122019.1	0.171643	0.0791749	-1.11629	8.73997e-05	0.00031376
ADPRHL1	3.96186	1.936	-1.0331	9.65587e-07	5.07459e-06
TESPA1	0.501508	1.34098	1.41895	7.68385e-53	1.25757e-50
LINC01857	0.856563	3.07496	1.84394	1.76088e-49	1.94059e-47
AL121748.1	0.047151	0.155347	1.72013	8.85978e-26	2.27256e-24
AP002478.1	0.369076	0.149885	-1.30006	3.27199e-05	0.000128414
IGHV3-52	1.38352	3.19621	1.20801	3.74445e-13	4.522e-12
AC069366.1	1.72025	0.672501	-1.35501	8.83404e-10	7.2616e-09
KEL	0.0972259	0.253964	1.38521	5.16407e-21	1.05647e-19
LINC02422	0.149575	0.463871	1.63285	1.22586e-29	3.72359e-28
AQP9	2.9025	6.1198	1.07619	1.21927e-17	2.02116e-16
C2CD4D	1.63645	0.768501	-1.09045	9.07763e-16	1.33522e-14
IGHV2-5	17.3565	42.9588	1.30748	1.25242e-11	1.29316e-10
TRBV10-3	0.357146	1.23172	1.78609	6.43837e-44	4.58441e-42
GFRA2	0.147952	0.321752	1.12082	1.22592e-18	2.17873e-17
TRBV7-3	0.332497	0.927913	1.48065	2.46087e-34	9.60309e-33
HTRA4	0.548976	1.59681	1.54038	1.15876e-30	3.7153e-29
OGN	1.48791	3.26914	1.13562	1.32374e-07	8.02847e-07
SMKR1	5.87667	2.73578	-1.10304	0.000596276	0.00174802
SLC47A1P2	0.176567	0.0663741	-1.41152	1.28187e-07	7.79179e-07
INHA	10.9124	3.03424	-1.84656	2.20319e-10	1.94989e-09
AC022126.1	0.178079	0.51934	1.54416	1.24303e-16	1.93477e-15
CLC	0.395233	1.65336	2.06462	7.22933e-12	7.67036e-11
CD69	2.35611	6.55935	1.47714	1.5924e-51	2.18269e-49
ARHGAP25	2.42	5.31161	1.13414	3.4276e-59	1.31878e-56
AL034397.3	0.663423	1.46604	1.14392	3.71134e-21	7.67862e-20
RBM46	0.202941	0.0805396	-1.33329	0.0145238	0.0283836
SIGLEC7	0.903936	2.2418	1.31037	2.32631e-45	1.8156e-43
TREM2	13.591	32.9806	1.27897	7.16399e-31	2.33106e-29
TRAV29DV5	0.283839	0.967849	1.76971	3.71008e-48	3.64869e-46
CRTAM	0.39815	1.42925	1.84387	3.86655e-64	3.26144e-61
ARHGAP15	0.892397	1.94295	1.12249	8.29512e-62	5.3506e-59
MYBPC2	0.318197	0.67286	1.08039	2.84581e-19	5.2757e-18
NKX2-3	0.556896	0.10857	-2.35878	0.000281996	0.000897338
AL645939.1	0.21678	0.450975	1.05682	6.1302e-19	1.10925e-17
CGA	10.6071	2.15589	-2.29867	0.00354894	0.00838253
IGKV2D-28	1.14344	2.40941	1.07529	6.53208e-09	4.82502e-08
SPN	1.81567	5.13545	1.49999	6.12779e-57	1.61914e-54
CLEC17A	0.175007	0.5331	1.60699	1.33177e-25	3.38437e-24
SUSD3	2.87564	6.13389	1.09292	7.87983e-43	5.23674e-41
AIM2	3.11864	8.40974	1.43114	2.45114e-34	9.58215e-33
AKR1C1	50.5808	18.1409	-1.47934	0.0192812	0.0361663
CCL17	2.79079	9.06802	1.70011	7.77898e-24	1.83639e-22
LINC01094	0.953366	2.30819	1.27566	1.1062e-39	5.9754e-38
IDO1	9.05969	21.7867	1.26591	1.9651e-25	4.96505e-24
CHI3L1	39.5281	83.6914	1.0822	2.5135e-18	4.38533e-17
LCN6	0.0468599	0.0984774	1.07144	4.51639e-07	2.51521e-06
TRBV12-5	0.0574045	0.205417	1.83932	1.10116e-20	2.20343e-19
CCL4L2	2.16653	5.60677	1.37178	2.02102e-31	6.75655e-30
AC012512.1	1.28334	0.387483	-1.7277	0.0172055	0.0327462
IGHV1OR16-1	0.49012	1.11758	1.18917	9.42946e-12	9.871e-11
AC023034.2	0.244678	0.106802	-1.19594	0.00226759	0.00567311
CCL3	3.32424	8.4175	1.34037	1.82533e-31	6.12099e-30
WARS	35.8927	72.587	1.01602	4.57993e-26	1.19432e-24
CLEC9A	0.119298	0.255775	1.1003	8.2246e-27	2.1976e-25
