# Supplementary material for: Immune-Stromal Score Signature: Novel Prognostic Tool of the Tumor Microenvironment in Lung Adenocarcinoma
Source: Front Oncol. 2020 Sep 23;10:541330. doi: 10.3389/fonc.2020.541330 (PMC7538811; doi:10.3389/fonc.2020.541330)
Supplement: Supplementary Table 4 — Intersection of differential IRGs. [file Table_4.XLS]

## Sheet: intersectGenes
Gene	Regulation
TLR10	up
IGKV1OR9-2	up
IRF4	up
IGLV8OR8-1	up
CCL18	up
PARAL1	up
AC010247.1	up
FCRL1	up
APOC4-APOC2	up
CD180	up
TLR8	up
TRBV5-4	up
MAFB	up
CMKLR1	up
ICAM3	up
IGHD3-16	up
IGHV1OR16-4	up
IGHV3-16	up
AL357143.1	up
IGLV3-13	up
AC007991.4	up
VSTM1	up
BCL2A1	up
STAP1	up
TRAV10	up
LILRB2	up
FCRL4	up
DCSTAMP	up
Z95114.3	up
FCGR2B	up
TRAT1	up
IGHV3OR16-13	up
S100B	up
TFEC	up
IGKV2OR2-1	up
IGHV3-47	up
AC245517.5	up
AP003064.2	up
IGLV3-32	up
IGHV3-11	up
MIR4420	up
IL21R	up
IGHV4-28	up
TRBV6-6	up
SIGLEC10	up
TIMD4	up
GIMAP5	up
IL1B	up
TRAV22	up
AL133371.2	up
CASS4	up
TRAV6	up
IGHV3-19	up
OLR1	up
RGS18	up
AL606469.1	up
KBTBD8	up
GIMAP4	up
PTX3	up
PTGDR	up
CD3G	up
RGS1	up
AC098935.2	up
AC005224.3	up
TMIGD3	up
AL161935.3	up
IGHVIII-51-1	up
IGHV3-76	up
IGLV3-21	up
IGLV7-46	up
NCF1B	up
TLR4	up
CCL14	up
HSD11B1	up
TRBV10-2	up
TRAV8-6	up
IGKV3OR2-5	up
IL22RA2	up
IGHV1-69D	up
EVI2B	up
IGKV5-2	up
CD33	up
IGLV8-61	up
IGHJ2	up
IGHV3-53	up
KRT1	up
IGKV1OR2-118	up
TRAJ1	up
IGHGP	up
LINC01055	up
IGHV3OR16-7	up
NLRC4	up
IGKV2OR22-4	up
PTPN22	up
IGLV3-29	up
SIGLEC22P	up
IGKV1D-39	up
IGKV1-6	up
ABCD2	up
IGHV3OR16-16	up
SLAMF1	up
CYTH4	up
TRAV13-1	up
TRBV7-7	up
IGHV3OR16-12	up
CLLU1OS	up
AC079313.1	up
IGLJCOR18	up
AC060764.1	up
ICOS	up
LST1	up
CADM3	up
CCL21	up
LINC02391	up
IGKV1-5	up
TRAV8-3	up
LILRA5	up
GPR65	up
NCKAP1L	up
HPGDS	up
ADAMDEC1	up
PCED1B-AS1	up
MS4A1	up
THEMIS	up
ADH1B	up
TRAV9-2	up
PTPRO	up
IGLV3-1	up
CR2	up
ITGAM	up
SAMSN1	up
TMEM236	up
RCSD1	up
FCGR2C	up
CLEC4G	up
AC083949.1	up
2020-03-01	up
IGLV3-19	up
IGLL5	up
IGHD2-15	up
AC092484.1	up
SAA2	up
LINC01934	up
TPSD1	up
TRAV27	up
GIMAP6	up
CD1E	up
IGKC	up
RNASE6	up
SIRPB2	up
SLFN12L	up
TRBV5-1	up
WIPF1	up
MIR7848	up
TRBV13	up
LINC02104	up
CYTIP	up
DOCK2	up
IGHV1-45	up
SH2D1A	up
C3AR1	up
RPL32P1	up
IGLV3-31	up
SLC1A3	up
AF127936.1	up
MARCO	up
FCGR3A	up
AC142381.1	up
COL6A5	up
OSTN-AS1	up
TRAJ5	up
TRAV5	up
TCL1A	up
CD163	up
GPR34	up
IGHV3-42	up
OR2I1P	up
CD4	up
IGLV1-41	up
CCL1	up
IGKV2D-30	up
LAPTM5	up
F13A1	up
IGLV3-27	up
IGHV1OR15-9	up
IGLV2-14	up
IGKV1D-37	up
TMEM273	up
KLRD1	up
TRGV3	up
SIRPB1	up
IGLV4-3	up
CCL13	up
TRBV19	up
IGLV3-16	up
CCL19	up
SLAMF6	up
AL162414.1	up
CD300C	up
KLRC4-KLRK1	up
TRBV15	up
RASGRP4	up
CD48	up
AL133264.2	up
IRF8	up
VSIG4	up
TRBV4-2	up
IGLC6	up
FCGR1CP	up
GPR174	up
RSPO1	up
IGKV1OR2-6	up
TRAV16	up
SLAMF8	up
IGKV3-20	up
IGKV3-11	up
SLC31A2	up
IGKV1OR22-5	up
AC092892.1	up
EOMES	up
TRBV18	up
BET1P1	up
IGKV2-28	up
AC090125.1	up
C1QC	up
IGHV1-58	up
IGLV4-69	up
FLT3	up
LTF	up
AC022092.1	up
IGHV3-33-2	up
FLJ22447	up
IGLV3-24	up
SERPINA9	up
AC006033.2	up
TRGV6	up
PDPN	up
AMPD1	up
IGLV5-37	up
IGKV1-9	up
IGKV1D-35	up
COL6A6	up
IGHV3OR16-6	up
PLEK	up
CSF1R	up
CXCL10	up
P2RY13	up
AC010175.1	up
FPR3	up
TRBV12-4	up
IGLV1-44	up
A4GNT	up
IGHV1-67	up
CD300LG	up
SASH3	up
IGKV1-13	up
AL512631.1	up
TRAV23DV6	up
TLR7	up
MIR155HG	up
C7	up
IGHV1-17	up
TRBV6-1	up
AC135068.9	up
TRBC1	up
CD226	up
CLEC4D	up
AC104699.1	up
BTK	up
IGHV3-21	up
PIK3AP1	up
CLECL1	up
TRAV38-1	up
MNDA	up
RF00397	up
ACKR1	up
GVINP1	up
P2RX7	up
AC136428.1	up
ZNF831	up
IGHV7-56	up
SIGLEC14	up
IGLV6-57	up
PILRA	up
TRAV26-1	up
AL591468.1	up
GPIHBP1	up
IL10RA	up
IGHV3-62	up
IGKV1-16	up
IGHV3-35	up
LY86	up
IGHV3-15	up
IGHV1-2	up
IGLC4	up
NLRP3	up
LILRA4	up
EVI2A	up
TRBV5-5	up
AC135068.8	up
AL592431.1	up
GBP5	up
ITK	up
IGHE	up
IGLV7-43	up
CCR5	up
PKHD1L1	up
IGHV3-71	up
SLCO2B1	up
AC018755.4	up
IGHV4-31	up
IGHV4-55	up
DNASE2B	up
SIGLEC9	up
IGKV2-29	up
IGHV1OR15-4	up
FCRLA	up
TNFRSF8	up
IGKV6D-21	up
IGKV1D-42	up
IGLV1-51	up
IGHV3-6	up
RTN1	up
IGHV3OR16-10	up
IGKV1D-8	up
TRAV8-2	up
MS4A7	up
TRAV39	up
IGHV3OR16-9	up
SLAMF7	up
NUGGC	up
TSPAN19	up
LINC02446	up
ADAMTS8	up
P2RY12	up
IL10	up
TRBV12-3	up
AC090796.1	up
LINC02016	up
GLP2R	up
FCN1	up
GZMK	up
FCRL3	up
AC015911.3	up
CLEC6A	up
GGTA1P	up
LINC01281	up
ABI3BP	up
AC146944.2	up
IGHV3OR15-7	up
IGHV3-63	up
BTLA	up
C1orf141	up
IKZF1	up
MPEG1	up
TRGV5	up
CXCL6	up
AC113349.1	up
IGHV2OR16-5	up
PGBD4P1	up
IGKV1D-12	up
GPR183	up
MS4A6E	up
BLK	up
CD19	up
TIFAB	up
AIF1	up
C1DP5	up
LINC02345	up
CRB2	up
CD79B	up
KRT79	up
TRAV13-2	up
LINC01781	up
CCR2	up
IGKV3OR22-2	up
MIR6774	up
CLEC10A	up
IGKV1-8	up
IGLV4-60	up
AC104971.3	up
CD22	up
IGHV3-60	up
SIT1	up
LRRC25	up
TRBV3-1	up
IGLV3-9	up
IGSF6	up
TRAV35	up
IGKV4-1	up
AC008957.3	up
CSF2RB	up
MRC1	up
TAGAP	up
IGKV2-26	up
TRAJ18	up
MIR3945HG	up
IGKV1-33	up
PTPRQ	up
CXCL13	up
VEGFD	up
CYBB	up
KLHL4	up
TRAV12-2	up
HAVCR2	up
LINC01819	up
FCER2	up
AC013457.1	up
LILRB5	up
FCER1A	up
TRBV2	up
GBP4	up
TNFSF13B	up
CXCL11	up
LAIR1	up
AL662860.1	up
LINC00968	up
CD300E	up
IGKV1OR1-1	up
TRGV2	up
PTGDS	up
TRAV12-3	up
IGHV1OR15-1	up
MCEMP1	up
AC243829.4	up
KLHL6	up
IL2RA	up
AC090559.1	up
KCNE1	up
LINC01412	up
ADAMTS7P3	up
TRBV21-1	up
TRBV20-1	up
LINC00861	up
IGHV3-23	up
CD200R1	up
FCGR1B	up
ALOX5AP	up
CLEC4C	up
TRAV17	up
IGHV5-51	up
ARHGEF6	up
LCP2	up
HS3ST3B1	up
IGLC7	up
TRAJ4	up
CALHM6	up
FMO2	up
FPR2	up
IL7R	up
TOMM20P2	up
IGKV2D-26	up
AC087257.2	up
AL035530.1	up
FDCSP	up
IGKV3OR2-268	up
IGKV2D-29	up
AC008957.1	up
IGHV3-37	up
IGLV2-18	up
SCIMP	up
LAX1	up
GLIPR1	up
TRBV7-9	up
IGLV3-25	up
SLA	up
MIR342	up
HPR	up
TRGV7	up
AC103563.1	up
CD84	up
IGLV2-5	up
PIK3CG	up
NAIP	up
LINC01215	up
FCGR1A	up
PDCD1LG2	up
KLRC4	up
GAPT	up
CCR4	up
CASP5	up
RNU1-22P	up
IGKV3D-20	up
IGLL1	up
CYSLTR2	up
LILRA1	up
TNFRSF13B	up
SELL	up
PTPRC	up
TNFSF8	up
IGKV1OR2-108	up
AL133320.1	up
FPR1	up
FYB1	up
IGKV6D-41	up
MCHR1	up
TRBJ2-1	up
CCL23	up
PTGER4	up
LINC02520	up
LINC02362	up
JCHAIN	up
DOK2	up
PYHIN1	up
MS4A6A	up
PRKCB	up
CD80	up
XIRP1	up
PI16	up
AOAH	up
ZEB2-AS1	up
FAM129C	up
RUBCNL	up
IGKV1OR9-1	up
IGKV1-39	up
C1QB	up
SCGB1A1	up
CLEC4A	up
CNR2	up
LINC02154	up
IGKV1OR2-3	up
TRDV3	up
AC104809.1	up
P2RY10	up
TRAV8-1	up
HLA-DQA1	up
LINC02285	up
TRAV21	up
CD53	up
CCR8	up
IGKV1-37	up
IGHV3-13	up
EPYC	up
IGHV3OR16-11	up
PRG4	up
IGLV3-30	up
IGHV3-30	up
TRBV7-4	up
TRAV20	up
IGKV1OR22-1	up
CPA3	up
ITLN1	up
TMEM212	up
LINC01150	up
TRBV11-3	up
IGHV3-43	up
CXCL9	up
IL16	up
CD79A	up
CR1	up
CD209	up
SAMD3	up
CD86	up
FOLR2	up
GIMAP8	up
TRDV1	up
SPIB	up
AGTR2	up
CD28	up
IGHVIII-67-2	up
IGKV3D-11	up
MS4A4A	up
LINC01943	up
MSR1	up
GPR84	up
TESPA1	up
LINC01857	up
AL121748.1	up
IGHV3-52	up
LINC02422	up
AQP9	up
IGHV2-5	up
TRBV10-3	up
GFRA2	up
TRBV7-3	up
OGN	up
AC022126.1	up
CLC	up
CD69	up
SIGLEC7	up
TRAV29DV5	up
CRTAM	up
ARHGAP15	up
IGKV2D-28	up
SPN	up
CLEC17A	up
LINC01094	up
LCN6	up
IGHV1OR16-1	up
DKK4	down
RF00096	down
CABYR	down
NKAIN1	down
AC114489.1	down
SOHLH1	down
LINC01807	down
LINC02428	down
PART1	down
GPX2	down
AC025575.2	down
ATOH7	down
AC079160.1	down
AC012174.1	down
HIST1H2BPS2	down
TUBB4A	down
AC092198.1	down
PPARGC1A	down
AC027228.2	down
DSCAM-AS1	down
AC129926.1	down
ENO3	down
AL391427.1	down
SH2D6	down
AL139412.1	down
HES6	down
AC100826.1	down
AL365181.3	down
GNRH2	down
LINC00858	down
TMED6	down
LINC01079	down
DACT2	down
AC091133.4	down
NAT8L	down
B4GALNT4	down
GFY	down
HMGCS2	down
THPO	down
AC064807.2	down
AMBP	down
NR0B1	down
ETNPPL	down
AC067863.2	down
AC026785.3	down
NECAB2	down
POU6F2-AS2	down
SPINK4	down
AKR1C3	down
GRK1	down
S100P	down
OGDHL	down
HGD	down
AC005920.4	down
CBR1	down
ODC1	down
AC079384.1	down
AL354719.2	down
AC007249.1	down
AC084262.1	down
AP000688.1	down
AC078850.2	down
AL138760.1	down
INSL4	down
MTCO1P40	down
MAGEA1	down
PROZ	down
KCNQ2	down
LINC01143	down
FOXN4	down
LINC02387	down
BARX1	down
MSMB	down
BPIFA2	down
AKR1C2	down
WDR72	down
ZACN	down
CRYBA2	down
TESC	down
AL365181.2	down
GCNT1P4	down
BCAN	down
TBX10	down
MTND4P24	down
PDX1	down
PITX2	down
AL022313.2	down
AKR7L	down
MTND1P23	down
AC010307.4	down
FAM83F	down
CPLX2	down
TAT	down
AC069120.1	down
DRAIC	down
AL645608.3	down
FXYD4	down
HAL	down
CELF3	down
LRRC26	down
CYP4F11	down
NPW	down
AL442224.1	down
PLA2G10	down
TRPM5	down
CHRNA5	down
LINC00958	down
RNF186	down
DDC	down
ABCC8	down
ADPRHL1	down
INHA	down
AKR1C1	down
